# Supplementary material for: Farmed cricket performance remains stable over five generations of rearing on a waste-based diet
Source: J Econ Entomol. 2026 Apr 16;119(3):1688–98. doi: 10.1093/jee/toag089 (PMC13268526; doi:10.1093/jee/toag089)
Supplement: toag089_Supplementary_Data [file toag089_supplementary_data.zip]

Archive with 7 entries (6 files):
- toag089_Supplementary_Data/
- toag089_Supplementary_Data/Body_Photograph_Measurements.csv
- toag089_Supplementary_Data/Data_File_Metadata.docx
- toag089_Supplementary_Data/Generation_Duration.csv
- toag089_Supplementary_Data/Hatchlings_Harvest_Mass.csv
- toag089_Supplementary_Data/Supplemental_Tables_and_Figures.docx
- toag089_Supplementary_Data/Weekly_Mass.csv
