# Supplementary material for: Farmed cricket performance remains stable over five generations of rearing on a waste-based diet
Source: J Econ Entomol. 2026 Apr 16;119(3):1688–98. doi: 10.1093/jee/toag089 (PMC13268526; doi:10.1093/jee/toag089)
Supplement: toag089_Supplementary_Data [file toag089_supplementary_data.zip › toag089_Supplementary_Data/Body_Photograph_Measurements.csv]

Date	Generation	Diet	Bin	Cricket	Head_Width_mm	Thorax_Width_mm	Thorax_Length_mm	Sex
2024-01-12T00:00:00Z	1	Control	1	1	3.177	3.837	2.232	M
2024-01-12T00:00:00Z	1	Control	1	2	3.609	4.506	2.634	F
2024-01-12T00:00:00Z	1	Control	1	3	3.734	4.682	2.812	F
2024-01-12T00:00:00Z	1	Control	1	4	3.774	4.577	2.863	F
2024-01-12T00:00:00Z	1	Control	1	5	3.424	3.941	2.168	M
2024-01-12T00:00:00Z	1	Control	1	6	3.311	3.819	2.103	M
2024-01-12T00:00:00Z	1	Control	1	7	3.848	4.446	2.687	F
2024-01-12T00:00:00Z	1	Control	1	8	3.277	3.958	2.174	M
2024-01-12T00:00:00Z	1	Control	1	9	3.872	4.679	2.775	F
2024-01-12T00:00:00Z	1	Control	1	10	3.352	4.082	2.207	M
2024-01-12T00:00:00Z	1	Control	2	1	3.473	4.031	2.079	M
2024-01-12T00:00:00Z	1	Control	2	2	3.471	3.993	2.188	M
2024-01-12T00:00:00Z	1	Control	2	3	3.664	4.649	2.653	F
2024-01-12T00:00:00Z	1	Control	2	4	3.9	4.698	2.471	F
2024-01-12T00:00:00Z	1	Control	2	5	3.241	3.976	2.068	M
2024-01-12T00:00:00Z	1	Control	2	6	3.302	4.172	2.337	F
2024-01-12T00:00:00Z	1	Control	2	7	3.385	4.038	2.277	F
2024-01-12T00:00:00Z	1	Control	2	8	3.436	3.939	2.14	M
2024-01-12T00:00:00Z	1	Control	2	9	3.787	4.415	2.592	F
2024-01-12T00:00:00Z	1	Control	2	10	3.459	4.063	2.444	M
2024-01-12T00:00:00Z	1	Control	3	1	3.744	4.496	2.56	F
2024-01-12T00:00:00Z	1	Control	3	2	3.429	4.036	2.293	M
2024-01-12T00:00:00Z	1	Control	3	3	3.472	4.097	2.061	M
2024-01-12T00:00:00Z	1	Control	3	4	3.604	4.596	2.664	F
2024-01-12T00:00:00Z	1	Control	3	5	3.661	4.445	2.475	M
2024-01-12T00:00:00Z	1	Control	3	6	3.759	4.738	2.664	F
2024-01-12T00:00:00Z	1	Control	3	7	3.546	4.392	2.437	F
2024-01-12T00:00:00Z	1	Control	3	8	3.413	4.003	2.115	M
2024-01-12T00:00:00Z	1	Control	3	9	3.4	4.144	2.206	M
2024-01-12T00:00:00Z	1	Control	3	10	3.889	4.684	2.728	F
2024-01-12T00:00:00Z	1	Control	4	1	3.313	3.818	2.045	M
2024-01-12T00:00:00Z	1	Control	4	2	3.514	4.401	2.543	F
2024-01-12T00:00:00Z	1	Control	4	3	3.573	4.24	2.193	M
2024-01-12T00:00:00Z	1	Control	4	4	3.837	4.853	2.698	F
2024-01-12T00:00:00Z	1	Control	4	5	3.619	4.248	2.417	M
2024-01-12T00:00:00Z	1	Control	4	6	3.56	4.361	2.448	F
2024-01-12T00:00:00Z	1	Control	4	7	3.249	4.08	2.108	M
2024-01-12T00:00:00Z	1	Control	4	8	3.22	3.885	2.259	M
2024-01-12T00:00:00Z	1	Control	4	9	3.918	4.54	2.658	F
2024-01-12T00:00:00Z	1	Control	4	10	3.751	4.64	2.783	F
2024-01-12T00:00:00Z	1	Control	5	1	3.641	4.468	2.842	F
2024-01-12T00:00:00Z	1	Control	5	2	3.825	4.77	2.677	F
2024-01-12T00:00:00Z	1	Control	5	3	3.102	3.711	1.955	M
2024-01-12T00:00:00Z	1	Control	5	4	3.034	3.692	1.979	M
2024-01-12T00:00:00Z	1	Control	5	5	3.322	3.935	2.119	M
2024-01-12T00:00:00Z	1	Control	5	6	3.71	4.628	2.676	F
2024-01-12T00:00:00Z	1	Control	5	7	3.749	4.559	2.578	F
2024-01-12T00:00:00Z	1	Control	5	8	3.468	4.019	2.033	F
2024-01-12T00:00:00Z	1	Control	5	9	3.26	4.012	1.999	M
2024-01-12T00:00:00Z	1	Control	5	10	3.17	3.576	1.943	M
2024-01-14T00:00:00Z	1	SG_75	6	1	3.361	4.015	2.322	F
2024-01-14T00:00:00Z	1	SG_75	6	2	3.28	3.773	1.947	M
2024-01-14T00:00:00Z	1	SG_75	6	3	3.07	3.471	1.909	M
2024-01-14T00:00:00Z	1	SG_75	6	4	3.511	4.335	2.358	F
2024-01-14T00:00:00Z	1	SG_75	6	5	3.226	3.896	1.961	M
2024-01-14T00:00:00Z	1	SG_75	6	6	3.706	4.625	2.741	F
2024-01-14T00:00:00Z	1	SG_75	6	7	3.224	3.838	1.954	M
2024-01-14T00:00:00Z	1	SG_75	6	8	3.498	4.259	2.268	F
2024-01-14T00:00:00Z	1	SG_75	6	9	3.553	4.295	2.207	F
2024-01-14T00:00:00Z	1	SG_75	6	10	3.459	4.047	2.15	M
2024-01-14T00:00:00Z	1	SG_75	7	1	3.508	4.155	2.345	F
2024-01-14T00:00:00Z	1	SG_75	7	2	3.319	3.858	2.005	M
2024-01-14T00:00:00Z	1	SG_75	7	3	3.43	4.18	2.195	F
2024-01-14T00:00:00Z	1	SG_75	7	4	3.174	3.781	1.917	M
2024-01-14T00:00:00Z	1	SG_75	7	5	3.778	4.48	2.545	F
2024-01-14T00:00:00Z	1	SG_75	7	6	3.407	4.195	2.167	M
2024-01-14T00:00:00Z	1	SG_75	7	7	3.409	4.132	2.315	F
2024-01-14T00:00:00Z	1	SG_75	7	8	3.573	4.308	2.302	F
2024-01-14T00:00:00Z	1	SG_75	7	9	3.28	3.779	2.071	M
2024-01-14T00:00:00Z	1	SG_75	7	10	2.989	3.58	1.732	M
2024-01-14T00:00:00Z	1	SG_75	8	1	3.877	4.637	2.625	F
2024-01-14T00:00:00Z	1	SG_75	8	2	3.045	3.555	1.885	M
2024-01-14T00:00:00Z	1	SG_75	8	3	3.394	3.89	1.996	M
2024-01-14T00:00:00Z	1	SG_75	8	4	3.784	4.513	2.51	F
2024-01-14T00:00:00Z	1	SG_75	8	5	3.691	4.345	2.354	F
2024-01-14T00:00:00Z	1	SG_75	8	6	3.016	3.405	1.789	M
2024-01-14T00:00:00Z	1	SG_75	8	7	3.233	3.818	1.912	M
2024-01-14T00:00:00Z	1	SG_75	8	8	3.87	4.695	2.501	F
2024-01-14T00:00:00Z	1	SG_75	8	9	3.026	3.578	1.855	M
2024-01-14T00:00:00Z	1	SG_75	8	10	3.881	4.615	2.613	F
2024-01-14T00:00:00Z	1	SG_75	9	1	3.658	4.402	1.771	F
2024-01-14T00:00:00Z	1	SG_75	9	2	3.485	4.224	2.397	F
2024-01-14T00:00:00Z	1	SG_75	9	3	3.098	3.73	2.07	M
2024-01-14T00:00:00Z	1	SG_75	9	4	3.368	3.881	2.026	M
2024-01-14T00:00:00Z	1	SG_75	9	5	3.441	3.911	2.076	M
2024-01-14T00:00:00Z	1	SG_75	9	6	3.68	4.377	2.482	F
2024-01-14T00:00:00Z	1	SG_75	9	7	3.803	4.739	2.664	F
2024-01-14T00:00:00Z	1	SG_75	9	8	3.323	3.914	2.094	M
2024-01-14T00:00:00Z	1	SG_75	9	9	3.438	4.263	2.401	F
2024-01-14T00:00:00Z	1	SG_75	9	10	3.577	4.281	2.268	M
2024-01-14T00:00:00Z	1	SG_75	10	1	3.176	3.771	1.961	M
2024-01-14T00:00:00Z	1	SG_75	10	2	3.811	4.708	2.757	F
2024-01-14T00:00:00Z	1	SG_75	10	3	3.013	3.506	1.927	M
2024-01-14T00:00:00Z	1	SG_75	10	4	3.398	4.159	2.562	F
2024-01-14T00:00:00Z	1	SG_75	10	5	3.534	4.21	2.509	F
2024-01-14T00:00:00Z	1	SG_75	10	6	3.509	4.046	2.279	M
2024-01-14T00:00:00Z	1	SG_75	10	7	3.368	3.929	2.121	M
2024-01-14T00:00:00Z	1	SG_75	10	8	3.388	4.162	2.24	F
2024-01-14T00:00:00Z	1	SG_75	10	9	3.085	3.73	1.885	M
2024-01-14T00:00:00Z	1	SG_75	10	10	3.442	4.187	2.419	F
2024-01-12T00:00:00Z	1	SG_15	11	1	3.755	4.622	2.588	F
2024-01-12T00:00:00Z	1	SG_15	11	2	3.34	4.083	2.132	M
2024-01-12T00:00:00Z	1	SG_15	11	3	3.44	4.076	2.172	M
2024-01-12T00:00:00Z	1	SG_15	11	4	3.861	4.614	2.67	F
2024-01-12T00:00:00Z	1	SG_15	11	5	3.362	3.976	2.306	M
2024-01-12T00:00:00Z	1	SG_15	11	6	3.418	4.099	2.363	F
2024-01-12T00:00:00Z	1	SG_15	11	7	3.162	3.825	2.059	M
2024-01-12T00:00:00Z	1	SG_15	11	8	3.857	4.679	2.637	F
2024-01-12T00:00:00Z	1	SG_15	11	9	3.572	4.337	2.401	F
2024-01-12T00:00:00Z	1	SG_15	11	10	3.409	3.971	2.24	M
2024-01-12T00:00:00Z	1	SG_15	12	1	3.446	4.157	2.034	M
2024-01-12T00:00:00Z	1	SG_15	12	2	3.534	4.31	2.269	M
2024-01-12T00:00:00Z	1	SG_15	12	3	3.879	4.99	2.713	F
2024-01-12T00:00:00Z	1	SG_15	12	4	3.462	4.209	2.349	F
2024-01-12T00:00:00Z	1	SG_15	12	5	3.638	4.304	2.467	F
2024-01-12T00:00:00Z	1	SG_15	12	6	3.468	4.092	2.182	M
2024-01-12T00:00:00Z	1	SG_15	12	7	3.788	4.832	2.879	F
2024-01-12T00:00:00Z	1	SG_15	12	8	3.374	3.982	2.117	M
2024-01-12T00:00:00Z	1	SG_15	12	9	3.484	3.93	2.055	M
2024-01-12T00:00:00Z	1	SG_15	12	10	3.508	4.447	2.414	F
2024-01-12T00:00:00Z	1	SG_15	13	1	3.721	4.707	2.613	F
2024-01-12T00:00:00Z	1	SG_15	13	2	3.447	4.351	2.586	F
2024-01-12T00:00:00Z	1	SG_15	13	3	3.423	3.984	2.238	M
2024-01-12T00:00:00Z	1	SG_15	13	4	3.558	4.316	2.449	F
2024-01-12T00:00:00Z	1	SG_15	13	5	3.123	3.765	1.912	M
2024-01-12T00:00:00Z	1	SG_15	13	6	3.37	4.12	2.312	M
2024-01-12T00:00:00Z	1	SG_15	13	7	3.636	4.44	2.418	F
2024-01-12T00:00:00Z	1	SG_15	13	8	3.129	3.788	1.944	M
2024-01-12T00:00:00Z	1	SG_15	13	9	3.267	3.909	2.045	M
2024-01-12T00:00:00Z	1	SG_15	13	10	3.672	4.587	2.625	F
2024-01-12T00:00:00Z	1	SG_15	14	1	3.942	4.899	2.812	F
2024-01-12T00:00:00Z	1	SG_15	14	2	3.136	3.7	1.838	M
2024-01-12T00:00:00Z	1	SG_15	14	3	3.388	4.106	2.048	M
2024-01-12T00:00:00Z	1	SG_15	14	4	3.877	4.647	2.603	F
2024-01-12T00:00:00Z	1	SG_15	14	5	3.615	4.315	2.399	M
2024-01-12T00:00:00Z	1	SG_15	14	6	3.613	4.327	2.475	F
2024-01-12T00:00:00Z	1	SG_15	14	7	3.367	3.959	2.16	M
2024-01-12T00:00:00Z	1	SG_15	14	8	3.495	4.333	2.215	M
2024-01-12T00:00:00Z	1	SG_15	14	9	3.832	4.633	2.67	F
2024-01-12T00:00:00Z	1	SG_15	14	10	3.458	4.47	2.543	F
2024-01-12T00:00:00Z	1	SG_15	15	1	3.702	4.439	2.696	F
2024-01-12T00:00:00Z	1	SG_15	15	2	3.57	4.464	2.222	M
2024-01-12T00:00:00Z	1	SG_15	15	3	3.687	4.456	2.354	M
2024-01-12T00:00:00Z	1	SG_15	15	4	3.517	4.265	2.325	M
2024-01-12T00:00:00Z	1	SG_15	15	5	3.95	4.967	2.787	F
2024-01-12T00:00:00Z	1	SG_15	15	6	3.942	4.774	2.933	F
2024-01-12T00:00:00Z	1	SG_15	15	7	3.373	3.953	2.172	M
2024-01-12T00:00:00Z	1	SG_15	15	8	3.796	4.722	2.795	F
2024-01-12T00:00:00Z	1	SG_15	15	9	3.302	3.9	2.102	M
2024-01-12T00:00:00Z	1	SG_15	15	10	3.504	4.303	2.608	F
2024-03-04T00:00:00Z	2	Control	1	1	3.663	4.441	2.561	F
2024-03-04T00:00:00Z	2	Control	1	2	3.621	4.492	2.471	F
2024-03-04T00:00:00Z	2	Control	1	3	2.973	3.534	1.891	M
2024-03-04T00:00:00Z	2	Control	1	4	3.141	3.61	2.032	M
2024-03-04T00:00:00Z	2	Control	1	5	3.683	4.424	2.456	F
2024-03-04T00:00:00Z	2	Control	1	6	2.876	3.739	2.032	M
2024-03-04T00:00:00Z	2	Control	1	7	3.483	4.243	2.495	F
2024-03-04T00:00:00Z	2	Control	1	8	3.096	3.711	2.13	M
2024-03-04T00:00:00Z	2	Control	1	9	3.889	4.798	2.927	F
2024-03-04T00:00:00Z	2	Control	1	10	3.225	3.719	1.977	M
2024-03-04T00:00:00Z	2	Control	2	1	3.282	3.86	2.1	M
2024-03-04T00:00:00Z	2	Control	2	2	3.396	4.099	2.388	F
2024-03-04T00:00:00Z	2	Control	2	3	3.403	3.991	2.24	M
2024-03-04T00:00:00Z	2	Control	2	4	3.663	4.582	2.301	F
2024-03-04T00:00:00Z	2	Control	2	5	3.032	3.357	1.903	M
2024-03-04T00:00:00Z	2	Control	2	6	3.801	4.705	2.806	F
2024-03-04T00:00:00Z	2	Control	2	7	3.296	3.831	2.048	M
2024-03-04T00:00:00Z	2	Control	2	8	3.75	4.715	2.777	F
2024-03-04T00:00:00Z	2	Control	2	9	3.235	3.819	2.041	M
2024-03-04T00:00:00Z	2	Control	2	10	3.482	4.169	2.39	F
2024-03-04T00:00:00Z	2	Control	3	1	3.629	4.489	2.484	F
2024-03-04T00:00:00Z	2	Control	3	2	3.042	3.658	2.066	M
2024-03-04T00:00:00Z	2	Control	3	3	3.568	4.527	2.751	F
2024-03-04T00:00:00Z	2	Control	3	4	3.55	4.287	2.368	M
2024-03-04T00:00:00Z	2	Control	3	5	3.692	4.583	2.599	F
2024-03-04T00:00:00Z	2	Control	3	6	3.517	4.127	2.216	M
2024-03-04T00:00:00Z	2	Control	3	7	3.737	4.769	2.774	F
2024-03-04T00:00:00Z	2	Control	3	8	3.471	3.936	2.183	M
2024-03-04T00:00:00Z	2	Control	3	9	3.391	4.293	2.562	F
2024-03-04T00:00:00Z	2	Control	3	10	3.432	4.065	2.165	M
2024-03-04T00:00:00Z	2	Control	4	1	3.507	4.386	2.424	F
2024-03-04T00:00:00Z	2	Control	4	2	3.088	3.699	2.043	M
2024-03-04T00:00:00Z	2	Control	4	3	3.195	3.752	2.17	M
2024-03-04T00:00:00Z	2	Control	4	4	3.706	4.6	2.709	F
2024-03-04T00:00:00Z	2	Control	4	5	3.478	4.149	2.264	F
2024-03-04T00:00:00Z	2	Control	4	6	3.244	4.093	2.083	M
2024-03-04T00:00:00Z	2	Control	4	7	3.78	4.52	2.72	F
2024-03-04T00:00:00Z	2	Control	4	8	3.136	3.668	2.068	M
2024-03-04T00:00:00Z	2	Control	4	9	3.152	3.681	1.99	M
2024-03-04T00:00:00Z	2	Control	4	10	3.528	4.283	2.83	F
2024-03-04T00:00:00Z	2	Control	5	1	3.418	4.161	2.391	F
2024-03-04T00:00:00Z	2	Control	5	2	3.291	3.904	2.151	M
2024-03-04T00:00:00Z	2	Control	5	3	3.811	4.677	2.784	F
2024-03-04T00:00:00Z	2	Control	5	4	2.881	3.417	1.865	M
2024-03-04T00:00:00Z	2	Control	5	5	3.481	4.033	2.337	F
2024-03-04T00:00:00Z	2	Control	5	6	3.295	4.036	2.165	M
2024-03-04T00:00:00Z	2	Control	5	7	3.369	4.248	2.503	F
2024-03-04T00:00:00Z	2	Control	5	8	2.943	3.419	1.975	M
2024-03-04T00:00:00Z	2	Control	5	9	3.254	4.082	2.255	F
2024-03-04T00:00:00Z	2	Control	5	10	3.286	3.867	2.03	M
2024-03-08T00:00:00Z	2	SG_75	6	1	3.2	3.741	1.94	M
2024-03-08T00:00:00Z	2	SG_75	6	2	3.561	4.382	2.291	F
2024-03-08T00:00:00Z	2	SG_75	6	3	3.04	3.596	1.935	M
2024-03-08T00:00:00Z	2	SG_75	6	4	3.729	4.555	2.59	F
2024-03-08T00:00:00Z	2	SG_75	6	5	3.142	3.659	2.075	M
2024-03-08T00:00:00Z	2	SG_75	6	6	3.614	4.32	2.469	F
2024-03-08T00:00:00Z	2	SG_75	6	7	3.259	3.777	2.02	M
2024-03-08T00:00:00Z	2	SG_75	6	8	3.395	4.206	2.282	F
2024-03-08T00:00:00Z	2	SG_75	6	9	3.132	3.739	1.816	M
2024-03-08T00:00:00Z	2	SG_75	6	10	3.413	4.159	2.168	F
2024-03-08T00:00:00Z	2	SG_75	7	1	3.153	3.862	2.067	M
2024-03-08T00:00:00Z	2	SG_75	7	2	3.281	4.003	2.365	F
2024-03-08T00:00:00Z	2	SG_75	7	3	3.071	3.654	1.941	M
2024-03-08T00:00:00Z	2	SG_75	7	4	3.491	4.26	2.496	F
2024-03-08T00:00:00Z	2	SG_75	7	5	3.153	3.687	1.931	M
2024-03-08T00:00:00Z	2	SG_75	7	6	3.683	4.405	2.469	F
2024-03-08T00:00:00Z	2	SG_75	7	7	3.346	3.954	2.377	F
2024-03-08T00:00:00Z	2	SG_75	7	8	3.292	3.99	2.241	M
2024-03-08T00:00:00Z	2	SG_75	7	9	3.586	4.176	2.397	F
2024-03-08T00:00:00Z	2	SG_75	7	10	3.169	3.611	1.788	M
2024-03-10T00:00:00Z	2	SG_75	8	1	3.486	4.363	2.469	F
2024-03-10T00:00:00Z	2	SG_75	8	2	3.099	3.675	2.005	M
2024-03-10T00:00:00Z	2	SG_75	8	3	3.365	4.133	2.473	F
2024-03-10T00:00:00Z	2	SG_75	8	4	3.24	3.806	1.995	M
2024-03-10T00:00:00Z	2	SG_75	8	5	3.6	4.249	2.382	F
2024-03-10T00:00:00Z	2	SG_75	8	6	3.357	3.961	2.143	M
2024-03-10T00:00:00Z	2	SG_75	8	7	3.625	4.51	2.5	F
2024-03-10T00:00:00Z	2	SG_75	8	8	3.459	4.002	2.24	M
2024-03-10T00:00:00Z	2	SG_75	8	9	3.741	4.607	2.597	F
2024-03-10T00:00:00Z	2	SG_75	8	10	3.145	3.616	1.896	M
2024-03-10T00:00:00Z	2	SG_75	9	1	3.651	4.383	2.724	F
2024-03-10T00:00:00Z	2	SG_75	9	2	3.256	3.942	1.995	M
2024-03-10T00:00:00Z	2	SG_75	9	3	3.667	4.498	2.545	F
2024-03-10T00:00:00Z	2	SG_75	9	4	3.291	3.868	2.118	M
2024-03-10T00:00:00Z	2	SG_75	9	5	3.763	4.48	2.53	F
2024-03-10T00:00:00Z	2	SG_75	9	6	3.44	4.026	2.273	M
2024-03-10T00:00:00Z	2	SG_75	9	7	3.823	4.552	2.649	F
2024-03-10T00:00:00Z	2	SG_75	9	8	3.318	3.872	2.088	M
2024-03-10T00:00:00Z	2	SG_75	9	9	3.682	4.462	2.621	F
2024-03-10T00:00:00Z	2	SG_75	9	10	3.169	3.729	1.968	M
2024-03-10T00:00:00Z	2	SG_75	10	1	3.531	4.429	2.371	F
2024-03-10T00:00:00Z	2	SG_75	10	2	3.078	3.713	1.977	M
2024-03-10T00:00:00Z	2	SG_75	10	3	3.503	4.315	2.57	F
2024-03-10T00:00:00Z	2	SG_75	10	4	3.389	4.162	2.218	M
2024-03-10T00:00:00Z	2	SG_75	10	5	3.577	4.405	2.595	F
2024-03-10T00:00:00Z	2	SG_75	10	6	3.495	4.115	2.347	M
2024-03-10T00:00:00Z	2	SG_75	10	7	3.637	4.359	2.498	F
2024-03-10T00:00:00Z	2	SG_75	10	8	3.143	3.822	2.049	M
2024-03-10T00:00:00Z	2	SG_75	10	9	3.647	4.576	2.481	F
2024-03-10T00:00:00Z	2	SG_75	10	10	3.267	3.757	1.977	M
2024-03-04T00:00:00Z	2	SG_30	11	1	3.475	4.171	2.49	F
2024-03-04T00:00:00Z	2	SG_30	11	2	3.458	4.085	2.278	M
2024-03-04T00:00:00Z	2	SG_30	11	3	3.409	4.012	2.337	F
2024-03-04T00:00:00Z	2	SG_30	11	4	3.298	3.799	2.129	M
2024-03-04T00:00:00Z	2	SG_30	11	5	3.764	4.385	2.486	F
2024-03-04T00:00:00Z	2	SG_30	11	6	3.629	4.23	2.435	M
2024-03-04T00:00:00Z	2	SG_30	11	7	3.649	4.34	2.38	M
2024-03-04T00:00:00Z	2	SG_30	11	8	3.561	4.264	2.508	F
2024-03-04T00:00:00Z	2	SG_30	11	9	3.18	3.832	2.088	M
2024-03-04T00:00:00Z	2	SG_30	11	10	3.472	4.379	2.415	F
2024-03-04T00:00:00Z	2	SG_30	12	1	3.761	4.529	2.075	F
2024-03-04T00:00:00Z	2	SG_30	12	2	3.292	4.008	2.072	M
2024-03-04T00:00:00Z	2	SG_30	12	3	3.377	4.207	2.379	F
2024-03-04T00:00:00Z	2	SG_30	12	4	3.542	4.457	2.574	F
2024-03-04T00:00:00Z	2	SG_30	12	5	3.454	4.181	2.349	M
2024-03-04T00:00:00Z	2	SG_30	12	6	3.578	4.348	2.441	M
2024-03-04T00:00:00Z	2	SG_30	12	7	3.62	4.3	2.3	M
2024-03-04T00:00:00Z	2	SG_30	12	8	3.719	4.692	2.797	F
2024-03-04T00:00:00Z	2	SG_30	12	9	3.318	4.086	2.363	M
2024-03-04T00:00:00Z	2	SG_30	12	10	3.451	4.136	2.343	F
2024-03-04T00:00:00Z	2	SG_30	13	1	3.209	3.87	1.988	M
2024-03-04T00:00:00Z	2	SG_30	13	2	3.272	3.961	2.34	M
2024-03-04T00:00:00Z	2	SG_30	13	3	3.797	4.578	2.571	F
2024-03-04T00:00:00Z	2	SG_30	13	4	3.241	4.173	2.358	F
2024-03-04T00:00:00Z	2	SG_30	13	5	3.221	3.924	2.122	M
2024-03-04T00:00:00Z	2	SG_30	13	6	3.475	4.441	2.54	F
2024-03-04T00:00:00Z	2	SG_30	13	7	3.343	4.005	2.246	M
2024-03-04T00:00:00Z	2	SG_30	13	8	3.65	4.267	2.612	F
2024-03-04T00:00:00Z	2	SG_30	13	9	3.326	3.844	1.989	M
2024-03-04T00:00:00Z	2	SG_30	13	10	3.415	4.24	2.442	F
2024-03-04T00:00:00Z	2	SG_30	14	1	3.897	4.806	2.664	F
2024-03-04T00:00:00Z	2	SG_30	14	2	3.287	3.946	2.065	M
2024-03-04T00:00:00Z	2	SG_30	14	3	3.638	4.372	2.551	F
2024-03-04T00:00:00Z	2	SG_30	14	4	3.273	3.905	1.844	M
2024-03-04T00:00:00Z	2	SG_30	14	5	3.853	4.686	2.724	F
2024-03-04T00:00:00Z	2	SG_30	14	6	3.192	3.744	2.139	M
2024-03-04T00:00:00Z	2	SG_30	14	7	3.781	4.511	2.639	F
2024-03-04T00:00:00Z	2	SG_30	14	8	3.324	3.963	2.315	M
2024-03-04T00:00:00Z	2	SG_30	14	9	3.317	4.123	2.46	F
2024-03-04T00:00:00Z	2	SG_30	14	10	3.301	3.96	2.121	M
2024-03-04T00:00:00Z	2	SG_30	15	1	3.999	4.857	2.828	F
2024-03-04T00:00:00Z	2	SG_30	15	2	3.168	3.696	1.988	M
2024-03-04T00:00:00Z	2	SG_30	15	3	3.511	4.161	2.362	F
2024-03-04T00:00:00Z	2	SG_30	15	4	3.423	4.111	2.293	M
2024-03-04T00:00:00Z	2	SG_30	15	5	3.771	4.703	2.689	F
2024-03-04T00:00:00Z	2	SG_30	15	6	3.436	4.033	2.354	M
2024-03-04T00:00:00Z	2	SG_30	15	7	3.717	4.547	2.701	F
2024-03-04T00:00:00Z	2	SG_30	15	8	3.461	4.029	2.177	M
2024-03-04T00:00:00Z	2	SG_30	15	9	3.587	4.34	2.496	M
2024-03-04T00:00:00Z	2	SG_30	15	10	3.704	4.526	2.74	F
2024-04-27T00:00:00Z	3	Control	1	1	3.268	4.147	2.199	M
2024-04-27T00:00:00Z	3	Control	1	2	3.331	4.182	2.292	F
2024-04-27T00:00:00Z	3	Control	1	3	3.178	3.674	2.106	M
2024-04-27T00:00:00Z	3	Control	1	4	3.105	3.64	2.052	M
2024-04-27T00:00:00Z	3	Control	1	5	3.278	4.08	2.233	F
2024-04-27T00:00:00Z	3	Control	1	6	3.735	4.629	2.567	F
2024-04-27T00:00:00Z	3	Control	1	7	3.28	3.818	2.067	M
2024-04-27T00:00:00Z	3	Control	1	8	3.622	4.535	2.669	F
2024-04-27T00:00:00Z	3	Control	1	9	3.25	3.709	2.026	M
2024-04-27T00:00:00Z	3	Control	1	10	3.339	4.095	2.312	F
2024-04-27T00:00:00Z	3	Control	2	1	3.293	4.246	2.416	F
2024-04-27T00:00:00Z	3	Control	2	2	3.154	3.765	2.214	M
2024-04-27T00:00:00Z	3	Control	2	3	3.157	4.094	2.432	F
2024-04-27T00:00:00Z	3	Control	2	4	3.085	3.777	2.034	M
2024-04-27T00:00:00Z	3	Control	2	5	3.633	4.405	2.732	F
2024-04-27T00:00:00Z	3	Control	2	6	3.229	3.927	2.074	M
2024-04-27T00:00:00Z	3	Control	2	7	3.741	4.623	2.829	F
2024-04-27T00:00:00Z	3	Control	2	8	3.057	3.434	1.947	M
2024-04-27T00:00:00Z	3	Control	2	9	3.392	4.067	2.529	F
2024-04-27T00:00:00Z	3	Control	2	10	3.139	3.731	1.939	M
2024-04-27T00:00:00Z	3	Control	3	1	3.566	4.256	2.606	F
2024-04-27T00:00:00Z	3	Control	3	2	3.349	3.862	2.018	M
2024-04-27T00:00:00Z	3	Control	3	3	3.54	4.313	2.36	F
2024-04-27T00:00:00Z	3	Control	3	4	2.937	3.538	1.8	M
2024-04-27T00:00:00Z	3	Control	3	5	3.36	4.157	2.385	F
2024-04-27T00:00:00Z	3	Control	3	6	3.304	3.818	2.13	M
2024-04-27T00:00:00Z	3	Control	3	7	3.302	4.152	2.221	F
2024-04-27T00:00:00Z	3	Control	3	8	3.074	3.602	2.125	M
2024-04-27T00:00:00Z	3	Control	3	9	3.093	3.829	2.078	M
2024-04-27T00:00:00Z	3	Control	3	10	3.472	4.355	2.4	F
2024-04-27T00:00:00Z	3	Control	4	1	3.151	3.964	2.057	M
2024-04-27T00:00:00Z	3	Control	4	2	3.36	4.43	2.368	F
2024-04-27T00:00:00Z	3	Control	4	3	3.156	3.927	2.098	M
2024-04-27T00:00:00Z	3	Control	4	4	3.488	4.135	2.449	F
2024-04-27T00:00:00Z	3	Control	4	5	3	3.607	1.791	M
2024-04-27T00:00:00Z	3	Control	4	6	3.633	4.591	2.584	F
2024-04-27T00:00:00Z	3	Control	4	7	3.343	4.231	2.272	M
2024-04-27T00:00:00Z	3	Control	4	8	3.626	4.239	2.182	F
2024-04-27T00:00:00Z	3	Control	4	9	3.019	3.587	1.884	M
2024-04-27T00:00:00Z	3	Control	4	10	3.288	3.824	2.376	F
2024-04-27T00:00:00Z	3	Control	5	1	3.418	4.146	2.246	F
2024-04-27T00:00:00Z	3	Control	5	2	3.039	3.538	1.895	M
2024-04-27T00:00:00Z	3	Control	5	3	3.633	4.562	2.908	F
2024-04-27T00:00:00Z	3	Control	5	4	3.029	3.741	1.932	M
2024-04-27T00:00:00Z	3	Control	5	5	3.502	4.213	2.515	F
2024-04-27T00:00:00Z	3	Control	5	6	3.266	3.891	1.859	M
2024-04-27T00:00:00Z	3	Control	5	7	3.459	4.331	2.618	F
2024-04-27T00:00:00Z	3	Control	5	8	3.138	3.84	2.122	M
2024-04-27T00:00:00Z	3	Control	5	9	3.479	4.152	2.488	F
2024-04-27T00:00:00Z	3	Control	5	10	3.392	3.916	2.225	M
2024-05-01T00:00:00Z	3	SG_75	6	1	3.646	4.378	2.484	F
2024-05-01T00:00:00Z	3	SG_75	6	2	3.017	3.604	2.122	M
2024-05-01T00:00:00Z	3	SG_75	6	3	3.227	3.844	2.073	F
2024-05-01T00:00:00Z	3	SG_75	6	4	3.195	3.856	1.983	F
2024-05-01T00:00:00Z	3	SG_75	6	5	3.184	3.649	2.161	M
2024-05-01T00:00:00Z	3	SG_75	6	6	2.937	3.628	1.633	M
2024-05-01T00:00:00Z	3	SG_75	6	7	3.6	4.441	2.465	F
2024-05-01T00:00:00Z	3	SG_75	6	8	3.15	3.735	1.791	M
2024-05-01T00:00:00Z	3	SG_75	6	9	3.449	4.165	2.322	F
2024-05-01T00:00:00Z	3	SG_75	6	10	2.995	3.408	1.763	M
2024-05-01T00:00:00Z	3	SG_75	7	1	3.281	3.973	2.297	F
2024-05-01T00:00:00Z	3	SG_75	7	2	3.21	3.769	1.986	M
2024-05-01T00:00:00Z	3	SG_75	7	3	3.732	4.471	2.43	F
2024-05-01T00:00:00Z	3	SG_75	7	4	3.185	3.643	1.953	M
2024-05-01T00:00:00Z	3	SG_75	7	5	3.276	4.28	2.296	F
2024-05-01T00:00:00Z	3	SG_75	7	6	3.045	3.6	1.903	M
2024-05-01T00:00:00Z	3	SG_75	7	7
2024-05-01T00:00:00Z	3	SG_75	7	8	3.094	3.646	1.824	M
2024-05-01T00:00:00Z	3	SG_75	7	9	3.261	3.94	2.165	F
2024-05-01T00:00:00Z	3	SG_75	7	10	2.953	3.644	1.937	M
2024-05-01T00:00:00Z	3	SG_75	8	1	3.173	3.502	1.944	M
2024-05-01T00:00:00Z	3	SG_75	8	2	3.7	4.541	2.585	F
2024-05-01T00:00:00Z	3	SG_75	8	3	3.195	3.855	2.049	M
2024-05-01T00:00:00Z	3	SG_75	8	4	3.742	4.278	2.432	F
2024-05-01T00:00:00Z	3	SG_75	8	5	3.221	3.757	2.029	M
2024-05-01T00:00:00Z	3	SG_75	8	6	3.273	3.942	2.244	F
2024-05-01T00:00:00Z	3	SG_75	8	7	3.278	4.106	2.139	M
2024-05-01T00:00:00Z	3	SG_75	8	8	3.238	4.122	2.26	F
2024-05-01T00:00:00Z	3	SG_75	8	9	3.262	3.918	2.013	M
2024-05-01T00:00:00Z	3	SG_75	8	10	3.335	4.115	2.556	F
2024-05-01T00:00:00Z	3	SG_75	9	1	3.598	4.248	2.584	F
2024-05-01T00:00:00Z	3	SG_75	9	2	2.933	3.605	1.969	M
2024-05-01T00:00:00Z	3	SG_75	9	3	3.497	4.351	2.296	F
2024-05-01T00:00:00Z	3	SG_75	9	4	3.085	3.615	2.025	M
2024-05-01T00:00:00Z	3	SG_75	9	5	3.221	3.708	2.124	F
2024-05-01T00:00:00Z	3	SG_75	9	6	3.006	3.653	1.929	M
2024-05-01T00:00:00Z	3	SG_75	9	7	3.659	4.42	2.854	F
2024-05-01T00:00:00Z	3	SG_75	9	8	3.085	3.764	2.029	M
2024-05-01T00:00:00Z	3	SG_75	9	9	3.474	4.199	2.351	F
2024-05-01T00:00:00Z	3	SG_75	9	10	2.934	3.574	1.89	M
2024-05-01T00:00:00Z	3	SG_75	10	1	3.309	3.985	2.524	F
2024-05-01T00:00:00Z	3	SG_75	10	2	3.002	3.589	1.92	M
2024-05-01T00:00:00Z	3	SG_75	10	3	3.174	3.924	2.287	F
2024-05-01T00:00:00Z	3	SG_75	10	4	3.12	3.782	2.009	M
2024-05-01T00:00:00Z	3	SG_75	10	5	3.637	4.353	2.559	F
2024-05-01T00:00:00Z	3	SG_75	10	6	3.137	3.56	2.007	M
2024-05-01T00:00:00Z	3	SG_75	10	7	3.172	3.955	2.103	F
2024-05-01T00:00:00Z	3	SG_75	10	8	3.24	3.857	2.112	M
2024-05-01T00:00:00Z	3	SG_75	10	9	3.195	3.807	2.209	F
2024-05-01T00:00:00Z	3	SG_75	10	10	3.127	3.732	2.069	M
2024-04-27T00:00:00Z	3	SG_45	11	1	3.759	4.709	2.688	F
2024-04-27T00:00:00Z	3	SG_45	11	2	3.305	3.731	2.029	M
2024-04-27T00:00:00Z	3	SG_45	11	3	3.568	4.384	2.435	F
2024-04-27T00:00:00Z	3	SG_45	11	4	3.296	3.82	1.927	M
2024-04-27T00:00:00Z	3	SG_45	11	5	3.276	4.015	2.445	F
2024-04-27T00:00:00Z	3	SG_45	11	6	3.357	4.026	2.164	M
2024-04-27T00:00:00Z	3	SG_45	11	7	3.645	4.529	2.866	F
2024-04-27T00:00:00Z	3	SG_45	11	8	3.391	4.058	2.409	M
2024-04-27T00:00:00Z	3	SG_45	11	9	3.45	4.075	2.397	F
2024-04-27T00:00:00Z	3	SG_45	11	10	3.442	4.036	2.26	M
2024-04-27T00:00:00Z	3	SG_45	12	1	3.556	4.357	2.225	F
2024-04-27T00:00:00Z	3	SG_45	12	2	3.416	3.891	2.274	M
2024-04-27T00:00:00Z	3	SG_45	12	3	3.688	4.453	2.69	F
2024-04-27T00:00:00Z	3	SG_45	12	4	3.316	3.928	2.125	M
2024-04-27T00:00:00Z	3	SG_45	12	5	3.958	4.774	3.011	F
2024-04-27T00:00:00Z	3	SG_45	12	6	2.93	3.659	2.171	M
2024-04-27T00:00:00Z	3	SG_45	12	7	3.273	3.94	2.308	F
2024-04-27T00:00:00Z	3	SG_45	12	8	3.132	3.803	2.167	M
2024-04-27T00:00:00Z	3	SG_45	12	9	3.361	4.087	2.395	F
2024-04-27T00:00:00Z	3	SG_45	12	10	3.044	3.743	1.976	M
2024-04-27T00:00:00Z	3	SG_45	13	1	3.595	4.418	2.57	F
2024-04-27T00:00:00Z	3	SG_45	13	2	3.172	3.718	1.89	M
2024-04-27T00:00:00Z	3	SG_45	13	3	3.513	4.226	2.553	F
2024-04-27T00:00:00Z	3	SG_45	13	4	3.559	4.148	2.399	M
2024-04-27T00:00:00Z	3	SG_45	13	5	3.871	4.748	2.664	F
2024-04-27T00:00:00Z	3	SG_45	13	6	3.341	4.099	2.091	M
2024-04-27T00:00:00Z	3	SG_45	13	7	3.419	4.196	2.544	F
2024-04-27T00:00:00Z	3	SG_45	13	8	3.196	3.629	2.281	M
2024-04-27T00:00:00Z	3	SG_45	13	9	3.268	3.802	1.954	M
2024-04-27T00:00:00Z	3	SG_45	13	10	3.574	4.474	2.487	F
2024-04-27T00:00:00Z	3	SG_45	14	1	3.349	4.036	2.615	F
2024-04-27T00:00:00Z	3	SG_45	14	2	3.341	3.937	2.215	M
2024-04-27T00:00:00Z	3	SG_45	14	3	3.286	3.937	2.15	M
2024-04-27T00:00:00Z	3	SG_45	14	4	3.762	4.855	2.993	F
2024-04-27T00:00:00Z	3	SG_45	14	5	3.457	4.013	2.314	M
2024-04-27T00:00:00Z	3	SG_45	14	6	3.468	4.198	2.499	F
2024-04-27T00:00:00Z	3	SG_45	14	7	3.281	3.856	2.097	M
2024-04-27T00:00:00Z	3	SG_45	14	8	3.559	4.194	2.415	F
2024-04-27T00:00:00Z	3	SG_45	14	9	3.542	4.08	2.465	M
2024-04-27T00:00:00Z	3	SG_45	14	10	3.538	4.444	2.573	F
2024-04-27T00:00:00Z	3	SG_45	15	1	3.699	4.4	2.64	F
2024-04-27T00:00:00Z	3	SG_45	15	2	3.539	4.148	2.393	M
2024-04-27T00:00:00Z	3	SG_45	15	3	3.7	4.486	2.787	F
2024-04-27T00:00:00Z	3	SG_45	15	4	3.086	4.005	2.461	M
2024-04-27T00:00:00Z	3	SG_45	15	5	3.421	4.167	2.497	F
2024-04-27T00:00:00Z	3	SG_45	15	6	3.196	3.659	1.928	M
2024-04-27T00:00:00Z	3	SG_45	15	7	3.626	4.552	2.62	F
2024-04-27T00:00:00Z	3	SG_45	15	8	3.261	3.92	2.099	M
2024-04-27T00:00:00Z	3	SG_45	15	9	3.639	4.454	2.553	F
2024-04-27T00:00:00Z	3	SG_45	15	10	2.88	3.326	1.746	M
2024-06-14T00:00:00Z	4	Control	1	1	3.888	4.762	2.867	F
2024-06-14T00:00:00Z	4	Control	1	2	3.481	3.97	2.249	M
2024-06-14T00:00:00Z	4	Control	1	3	3.657	4.285	2.563	F
2024-06-14T00:00:00Z	4	Control	1	4	3.342	4.252	2.36	M
2024-06-14T00:00:00Z	4	Control	1	5	3.646	4.547	2.644	F
2024-06-14T00:00:00Z	4	Control	1	6	3.192	3.96	2.23	M
2024-06-14T00:00:00Z	4	Control	1	7	3.744	4.716	2.635	F
2024-06-14T00:00:00Z	4	Control	1	8	3.205	3.845	2.071	M
2024-06-14T00:00:00Z	4	Control	1	9	3.494	4.485	2.388	F
2024-06-14T00:00:00Z	4	Control	1	10	3.294	3.993	2.159	M
2024-06-14T00:00:00Z	4	Control	2	1	3.488	4.186	2.339	F
2024-06-14T00:00:00Z	4	Control	2	2	3.047	3.633	2.021	M
2024-06-14T00:00:00Z	4	Control	2	3	3.727	4.42	2.433	F
2024-06-14T00:00:00Z	4	Control	2	4	3.023	3.706	2.072	M
2024-06-14T00:00:00Z	4	Control	2	5	3.777	4.686	2.587	F
2024-06-14T00:00:00Z	4	Control	2	6	3.292	3.817	1.996	M
2024-06-14T00:00:00Z	4	Control	2	7	3.267	4.224	2.446	F
2024-06-14T00:00:00Z	4	Control	2	8	3.274	3.851	2.23	M
2024-06-14T00:00:00Z	4	Control	2	9	3.711	4.54	2.757	F
2024-06-14T00:00:00Z	4	Control	2	10	3.083	3.737	2.059	M
2024-06-14T00:00:00Z	4	Control	3	1	2.88	3.317	1.878	M
2024-06-14T00:00:00Z	4	Control	3	2	3.397	4.16	2.415	F
2024-06-14T00:00:00Z	4	Control	3	3	3.232	3.876	2.167	M
2024-06-14T00:00:00Z	4	Control	3	4	3.77	4.53	2.603	F
2024-06-14T00:00:00Z	4	Control	3	5	3.021	3.389	1.962	M
2024-06-14T00:00:00Z	4	Control	3	6	3.658	4.244	2.332	F
2024-06-14T00:00:00Z	4	Control	3	7	2.984	3.869	1.795	M
2024-06-14T00:00:00Z	4	Control	3	8	3.734	4.647	2.741	F
2024-06-14T00:00:00Z	4	Control	3	9	3.261	4.023	2.195	M
2024-06-14T00:00:00Z	4	Control	3	10	3.589	4.343	2.567	F
2024-06-14T00:00:00Z	4	Control	4	1	3.565	4.27	2.618	F
2024-06-14T00:00:00Z	4	Control	4	2	3.22	3.92	2.368	M
2024-06-14T00:00:00Z	4	Control	4	3	3.856	4.769	2.794	F
2024-06-14T00:00:00Z	4	Control	4	4	3.229	3.636	2.007	M
2024-06-14T00:00:00Z	4	Control	4	5	3.72	4.549	2.665	F
2024-06-14T00:00:00Z	4	Control	4	6	3.537	4.162	2.36	M
2024-06-14T00:00:00Z	4	Control	4	7	3.41	4.094	2.445	F
2024-06-14T00:00:00Z	4	Control	4	8	3.194	3.883	2.028	M
2024-06-14T00:00:00Z	4	Control	4	9	3.569	4.39	2.586	F
2024-06-14T00:00:00Z	4	Control	4	10	3.366	3.934	2.121	M
2024-06-14T00:00:00Z	4	Control	5	1	3.419	3.962	2.362	M
2024-06-14T00:00:00Z	4	Control	5	2	3.432	4.243	2.432	F
2024-06-14T00:00:00Z	4	Control	5	3	3.278	3.788	2.188	M
2024-06-14T00:00:00Z	4	Control	5	4	3.887	4.723	2.679	F
2024-06-14T00:00:00Z	4	Control	5	5	3.369	3.995	2.325	M
2024-06-14T00:00:00Z	4	Control	5	6	3.884	4.546	2.677	F
2024-06-14T00:00:00Z	4	Control	5	7	3.004	3.492	1.902	M
2024-06-14T00:00:00Z	4	Control	5	8	3.656	4.48	2.645	F
2024-06-14T00:00:00Z	4	Control	5	9	3.293	3.717	2.322	M
2024-06-14T00:00:00Z	4	Control	5	10	3.703	4.412	2.693	F
2024-06-18T00:00:00Z	4	SG_75	6	1	3.241	3.728	2.111	M
2024-06-18T00:00:00Z	4	SG_75	6	2	3.879	4.669	2.717	F
2024-06-18T00:00:00Z	4	SG_75	6	3	3.246	3.717	2.076	M
2024-06-18T00:00:00Z	4	SG_75	6	4	3.839	4.675	2.616	F
2024-06-18T00:00:00Z	4	SG_75	6	5	3.302	3.83	2.194	M
2024-06-18T00:00:00Z	4	SG_75	6	6	3.549	4.322	2.26	F
2024-06-18T00:00:00Z	4	SG_75	6	7	3.436	4.234	2.35	M
2024-06-18T00:00:00Z	4	SG_75	6	8	3.376	4.205	2.353	F
2024-06-18T00:00:00Z	4	SG_75	6	9	3.25	3.904	2.154	M
2024-06-18T00:00:00Z	4	SG_75	6	10	3.998	4.865	2.63	F
2024-06-18T00:00:00Z	4	SG_75	7	1	2.93	3.513	1.781	M
2024-06-18T00:00:00Z	4	SG_75	7	2	3.548	4.282	2.404	F
2024-06-18T00:00:00Z	4	SG_75	7	3	3.388	3.851	2.115	M
2024-06-18T00:00:00Z	4	SG_75	7	4	3.469	4.343	2.558	F
2024-06-18T00:00:00Z	4	SG_75	7	5	3.166	3.662	1.894	M
2024-06-18T00:00:00Z	4	SG_75	7	6	3.823	4.782	2.743	F
2024-06-18T00:00:00Z	4	SG_75	7	7	3.134	3.721	2.057	M
2024-06-18T00:00:00Z	4	SG_75	7	8	3.485	4.482	2.375	F
2024-06-18T00:00:00Z	4	SG_75	7	9	3.044	3.644	1.99	M
2024-06-18T00:00:00Z	4	SG_75	7	10	3.784	4.5	2.635	F
2024-06-18T00:00:00Z	4	SG_75	8	1	3.297	4.063	2.411	F
2024-06-18T00:00:00Z	4	SG_75	8	2	3.117	3.722	1.932	M
2024-06-18T00:00:00Z	4	SG_75	8	3	3.46	4.27	2.391	F
2024-06-18T00:00:00Z	4	SG_75	8	4	3.214	3.911	2.074	M
2024-06-18T00:00:00Z	4	SG_75	8	5	3.675	4.49	2.63	F
2024-06-18T00:00:00Z	4	SG_75	8	6	3.196	3.792	1.956	M
2024-06-18T00:00:00Z	4	SG_75	8	7	3.289	4.113	2.537	F
2024-06-18T00:00:00Z	4	SG_75	8	8	3.041	3.562	1.89	M
2024-06-18T00:00:00Z	4	SG_75	8	9	3.673	4.444	2.566	F
2024-06-18T00:00:00Z	4	SG_75	8	10	3.189	3.688	2.078	M
2024-06-18T00:00:00Z	4	SG_75	9	1	3.097	3.574	1.84	M
2024-06-18T00:00:00Z	4	SG_75	9	2	3.297	4.137	2.268	F
2024-06-18T00:00:00Z	4	SG_75	9	3	3.017	3.537	1.892	M
2024-06-18T00:00:00Z	4	SG_75	9	4	3.643	4.559	2.635	F
2024-06-18T00:00:00Z	4	SG_75	9	5	3.15	3.798	2.209	M
2024-06-18T00:00:00Z	4	SG_75	9	6	3.447	4.223	2.402	F
2024-06-18T00:00:00Z	4	SG_75	9	7	3.168	3.793	2.023	M
2024-06-18T00:00:00Z	4	SG_75	9	8	3.422	4.302	2.363	F
2024-06-18T00:00:00Z	4	SG_75	9	9	3.368	3.933	2.212	M
2024-06-18T00:00:00Z	4	SG_75	9	10	3.679	4.433	2.643	F
2024-06-18T00:00:00Z	4	SG_75	10	1	3.486	3.831	2.073	M
2024-06-18T00:00:00Z	4	SG_75	10	2	3.638	4.672	2.643	F
2024-06-18T00:00:00Z	4	SG_75	10	3	3.18	3.649	1.988	M
2024-06-18T00:00:00Z	4	SG_75	10	4	3.45	4.244	2.495	F
2024-06-18T00:00:00Z	4	SG_75	10	5	3.156	3.537	2.132	M
2024-06-18T00:00:00Z	4	SG_75	10	6	3.681	4.691	2.668	F
2024-06-18T00:00:00Z	4	SG_75	10	7	3.211	3.936	1.975	M
2024-06-18T00:00:00Z	4	SG_75	10	8	3.28	4.005	2.228	F
2024-06-18T00:00:00Z	4	SG_75	10	9	3.148	3.695	1.936	M
2024-06-18T00:00:00Z	4	SG_75	10	10	3.634	4.506	2.522	F
2024-06-14T00:00:00Z	4	SG_60	11	1	3.545	4.218	2.575	F
2024-06-14T00:00:00Z	4	SG_60	11	2	3.451	4.057	2.324	M
2024-06-14T00:00:00Z	4	SG_60	11	3	3.746	4.319	2.446	F
2024-06-14T00:00:00Z	4	SG_60	11	4	3.255	4.094	2.149	M
2024-06-14T00:00:00Z	4	SG_60	11	5	3.398	4.14	2.336	F
2024-06-14T00:00:00Z	4	SG_60	11	6	3.406	4.105	2.281	M
2024-06-14T00:00:00Z	4	SG_60	11	7	3.8	4.57	2.796	F
2024-06-14T00:00:00Z	4	SG_60	11	8	3.212	3.78	1.985	M
2024-06-14T00:00:00Z	4	SG_60	11	9	3.573	4.383	2.524	F
2024-06-14T00:00:00Z	4	SG_60	11	10	3.044	3.565	2.038	M
2024-06-14T00:00:00Z	4	SG_60	12	1	3.081	3.606	1.921	M
2024-06-14T00:00:00Z	4	SG_60	12	2	3.293	4.117	2.364	F
2024-06-14T00:00:00Z	4	SG_60	12	3	3.248	3.767	2.066	M
2024-06-14T00:00:00Z	4	SG_60	12	4	3.21	3.975	2.196	F
2024-06-14T00:00:00Z	4	SG_60	12	5	3.172	3.557	2.024	M
2024-06-14T00:00:00Z	4	SG_60	12	6	3.565	4.372	2.496	F
2024-06-14T00:00:00Z	4	SG_60	12	7	3.078	3.497	2.012	M
2024-06-14T00:00:00Z	4	SG_60	12	8	3.157	3.798	2.064	M
2024-06-14T00:00:00Z	4	SG_60	12	9	3.24	4.071	2.259	F
2024-06-14T00:00:00Z	4	SG_60	12	10	3.225	4.078	2.27	F
2024-06-14T00:00:00Z	4	SG_60	13	1	3.669	4.587	2.602	F
2024-06-14T00:00:00Z	4	SG_60	13	2	3.349	3.907	2.21	M
2024-06-14T00:00:00Z	4	SG_60	13	3	3.646	4.465	2.707	F
2024-06-14T00:00:00Z	4	SG_60	13	4	3.286	3.841	2.168	M
2024-06-14T00:00:00Z	4	SG_60	13	5	3.327	4.082	2.285	F
2024-06-14T00:00:00Z	4	SG_60	13	6	3.177	3.649	2.029	M
2024-06-14T00:00:00Z	4	SG_60	13	7	3.376	4.302	2.324	F
2024-06-14T00:00:00Z	4	SG_60	13	8	3.265	3.764	2.036	M
2024-06-14T00:00:00Z	4	SG_60	13	9	3.753	4.644	2.762	F
2024-06-14T00:00:00Z	4	SG_60	13	10	3.195	3.698	1.994	M
2024-06-14T00:00:00Z	4	SG_60	14	1	3.381	3.98	2.182	M
2024-06-14T00:00:00Z	4	SG_60	14	2	3.513	4.309	2.481	F
2024-06-14T00:00:00Z	4	SG_60	14	3	3.492	4.047	2.472	M
2024-06-14T00:00:00Z	4	SG_60	14	4	3.335	4.158	2.356	F
2024-06-14T00:00:00Z	4	SG_60	14	5	2.933	3.465	1.714	M
2024-06-14T00:00:00Z	4	SG_60	14	6	3.677	4.607	2.542	F
2024-06-14T00:00:00Z	4	SG_60	14	7	3.228	4.183	2.193	M
2024-06-14T00:00:00Z	4	SG_60	14	8	3.494	4.459	2.542	F
2024-06-14T00:00:00Z	4	SG_60	14	9	3.522	4.1	2.276	M
2024-06-14T00:00:00Z	4	SG_60	14	10	3.629	4.403	2.534	F
2024-06-14T00:00:00Z	4	SG_60	15	1	3.54	4.501	2.661	F
2024-06-14T00:00:00Z	4	SG_60	15	2	3.067	3.562	1.966	M
2024-06-14T00:00:00Z	4	SG_60	15	3	3.605	4.308	2.46	F
2024-06-14T00:00:00Z	4	SG_60	15	4	3.192	3.871	2.13	M
2024-06-14T00:00:00Z	4	SG_60	15	5	3.279	4.065	2.253	F
2024-06-14T00:00:00Z	4	SG_60	15	6	3.285	3.99	2.178	M
2024-06-14T00:00:00Z	4	SG_60	15	7	3.656	4.484	2.509	F
2024-06-14T00:00:00Z	4	SG_60	15	8	2.856	3.646	1.96	M
2024-06-14T00:00:00Z	4	SG_60	15	9	3.641	4.366	2.71	F
2024-06-14T00:00:00Z	4	SG_60	15	10	3.226	3.899	2	M
2024-08-03T00:00:00Z	5	Control	1	1	3.515	4.298	2.534	F
2024-08-03T00:00:00Z	5	Control	1	2	3.369	3.925	2.2	M
2024-08-03T00:00:00Z	5	Control	1	3	3.295	4.115	2.448	F
2024-08-03T00:00:00Z	5	Control	1	4	3.402	3.798	2.185	M
2024-08-03T00:00:00Z	5	Control	1	5	3.631	4.674	2.633	F
2024-08-03T00:00:00Z	5	Control	1	6	3.117	3.699	2.017	M
2024-08-03T00:00:00Z	5	Control	1	7	3.438	4.074	2.2	M
2024-08-03T00:00:00Z	5	Control	1	8	3.574	4.368	2.756	F
2024-08-03T00:00:00Z	5	Control	1	9	3.208	3.643	1.929	M
2024-08-03T00:00:00Z	5	Control	1	10	3.498	4.244	2.529	F
2024-08-03T00:00:00Z	5	Control	2	1	3.145	3.722	2.085	M
2024-08-03T00:00:00Z	5	Control	2	2	3.936	4.683	2.84	F
2024-08-03T00:00:00Z	5	Control	2	3	3.17	3.76	2.017	M
2024-08-03T00:00:00Z	5	Control	2	4	3.763	4.69	2.723	F
2024-08-03T00:00:00Z	5	Control	2	5	3.311	4.082	2.193	M
2024-08-03T00:00:00Z	5	Control	2	6	3.662	4.892	2.843	F
2024-08-03T00:00:00Z	5	Control	2	7	3.127	3.734	2.107	M
2024-08-03T00:00:00Z	5	Control	2	8	3.288	4.143	2.38	F
2024-08-03T00:00:00Z	5	Control	2	9	3.099	3.615	1.835	M
2024-08-03T00:00:00Z	5	Control	2	10	3.273	4.043	2.273	F
2024-08-03T00:00:00Z	5	Control	3	1	3.272	3.956	2.321	M
2024-08-03T00:00:00Z	5	Control	3	2	3.426	4.061	2.408	F
2024-08-03T00:00:00Z	5	Control	3	3	3.241	3.787	2.236	M
2024-08-03T00:00:00Z	5	Control	3	4	3.91	4.668	2.851	F
2024-08-03T00:00:00Z	5	Control	3	5	3.358	3.843	2.19	M
2024-08-03T00:00:00Z	5	Control	3	6	3.35	4.058	2.356	F
2024-08-03T00:00:00Z	5	Control	3	7	3.241	3.867	2.194	M
2024-08-03T00:00:00Z	5	Control	3	8	3.032	3.414	1.985	F
2024-08-03T00:00:00Z	5	Control	3	9	3.169	3.769	2.087	M
2024-08-03T00:00:00Z	5	Control	3	10	3.808	4.67	2.662	F
2024-08-03T00:00:00Z	5	Control	4	1	3.687	4.727	2.826	F
2024-08-03T00:00:00Z	5	Control	4	2	3.12	3.741	2.074	M
2024-08-03T00:00:00Z	5	Control	4	3	3.756	4.47	2.49	F
2024-08-03T00:00:00Z	5	Control	4	4	3.487	4.266	2.378	M
2024-08-03T00:00:00Z	5	Control	4	5	3.748	4.528	2.53	F
2024-08-03T00:00:00Z	5	Control	4	6	3.183	3.729	2.124	M
2024-08-03T00:00:00Z	5	Control	4	7	3.764	4.806	2.71	F
2024-08-03T00:00:00Z	5	Control	4	8	3.146	3.744	2.151	M
2024-08-03T00:00:00Z	5	Control	4	9	3.43	4.05	2.539	F
2024-08-03T00:00:00Z	5	Control	4	10	3.266	3.869	2.085	M
2024-08-03T00:00:00Z	5	Control	5	1	2.911	3.634	2.103	M
2024-08-03T00:00:00Z	5	Control	5	2	3.005	3.569	2.183	M
2024-08-03T00:00:00Z	5	Control	5	3	3.737	4.444	2.646	F
2024-08-03T00:00:00Z	5	Control	5	4	3.468	4.147	2.425	F
2024-08-03T00:00:00Z	5	Control	5	5	3.349	3.947	2.187	M
2024-08-03T00:00:00Z	5	Control	5	6	3.424	4.179	2.361	F
2024-08-03T00:00:00Z	5	Control	5	7	3.627	4.062	2.262	M
2024-08-03T00:00:00Z	5	Control	5	8	3.767	4.593	2.868	F
2024-08-03T00:00:00Z	5	Control	5	9	3.182	3.597	1.99	M
2024-08-03T00:00:00Z	5	Control	5	10	3.385	3.978	2.444	F
2024-08-06T00:00:00Z	5	SG_75	6	1	3.309	4.022	2.363	F
2024-08-06T00:00:00Z	5	SG_75	6	2	3.039	3.703	2.002	M
2024-08-06T00:00:00Z	5	SG_75	6	3	3.376	4.085	2.523	F
2024-08-06T00:00:00Z	5	SG_75	6	4	3.182	3.794	2.129	M
2024-08-06T00:00:00Z	5	SG_75	6	5	3.64	4.299	2.544	F
2024-08-06T00:00:00Z	5	SG_75	6	6	3.131	3.666	1.997	M
2024-08-06T00:00:00Z	5	SG_75	6	7	3.468	4.363	2.455	F
2024-08-06T00:00:00Z	5	SG_75	6	8	3.391	4.051	2.306	M
2024-08-06T00:00:00Z	5	SG_75	6	9	3.341	4.15	2.341	F
2024-08-06T00:00:00Z	5	SG_75	6	10	3.115	3.602	2.031	M
2024-08-06T00:00:00Z	5	SG_75	7	1	3.454	4.336	2.633	F
2024-08-06T00:00:00Z	5	SG_75	7	2	3.143	3.502	1.911	M
2024-08-06T00:00:00Z	5	SG_75	7	3	3.618	4.367	2.595	F
2024-08-06T00:00:00Z	5	SG_75	7	4	2.929	3.634	1.957	M
2024-08-06T00:00:00Z	5	SG_75	7	5	3.37	3.891	2.272	F
2024-08-06T00:00:00Z	5	SG_75	7	6	3.199	3.718	2.05	M
2024-08-06T00:00:00Z	5	SG_75	7	7	3.149	3.687	2.094	F
2024-08-06T00:00:00Z	5	SG_75	7	8	3.226	3.953	2.024	M
2024-08-06T00:00:00Z	5	SG_75	7	9	3.69	4.48	2.863	F
2024-08-06T00:00:00Z	5	SG_75	7	10	3.198	3.651	1.993	M
2024-08-06T00:00:00Z	5	SG_75	8	1	3.772	4.496	2.752	F
2024-08-06T00:00:00Z	5	SG_75	8	2	3.29	4.149	2.242	M
2024-08-06T00:00:00Z	5	SG_75	8	3	3.651	4.364	2.681	F
2024-08-06T00:00:00Z	5	SG_75	8	4	3.302	3.965	2.143	M
2024-08-06T00:00:00Z	5	SG_75	8	5	3.664	4.317	2.462	F
2024-08-06T00:00:00Z	5	SG_75	8	6	3.206	3.447	1.871	M
2024-08-06T00:00:00Z	5	SG_75	8	7	3.255	4.002	2.296	F
2024-08-06T00:00:00Z	5	SG_75	8	8	3.2	3.643	1.992	M
2024-08-06T00:00:00Z	5	SG_75	8	9	3.244	3.934	2.405	F
2024-08-06T00:00:00Z	5	SG_75	8	10	3.169	3.719	1.911	M
2024-08-06T00:00:00Z	5	SG_75	9	1	3.392	4.182	2.572	F
2024-08-06T00:00:00Z	5	SG_75	9	2	3.112	3.724	1.999	M
2024-08-06T00:00:00Z	5	SG_75	9	3	3.274	3.967	2.313	F
2024-08-06T00:00:00Z	5	SG_75	9	4	3.075	3.544	1.896	M
2024-08-06T00:00:00Z	5	SG_75	9	5	3.576	4.492	2.585	F
2024-08-06T00:00:00Z	5	SG_75	9	6	3.148	3.537	1.966	M
2024-08-06T00:00:00Z	5	SG_75	9	7	3.756	4.507	2.674	F
2024-08-06T00:00:00Z	5	SG_75	9	8	2.986	3.529	1.939	M
2024-08-06T00:00:00Z	5	SG_75	9	9	3.266	3.942	2.234	F
2024-08-06T00:00:00Z	5	SG_75	9	10	2.989	3.402	1.885	M
2024-08-06T00:00:00Z	5	SG_75	10	1	3.27	4.207	2.357	M
2024-08-06T00:00:00Z	5	SG_75	10	2	3.403	4.309	2.353	F
2024-08-06T00:00:00Z	5	SG_75	10	3	3.091	3.688	1.983	M
2024-08-06T00:00:00Z	5	SG_75	10	4	3.73	4.409	2.567	F
2024-08-06T00:00:00Z	5	SG_75	10	5	3.117	3.709	2.006	M
2024-08-06T00:00:00Z	5	SG_75	10	6	3.251	3.997	2.208	F
2024-08-06T00:00:00Z	5	SG_75	10	7	3.153	3.461	1.995	M
2024-08-06T00:00:00Z	5	SG_75	10	8	3.693	4.71	2.703	F
2024-08-06T00:00:00Z	5	SG_75	10	9	3.206	3.905	2.053	M
2024-08-06T00:00:00Z	5	SG_75	10	10	3.817	4.532	2.801	F
2024-08-03T00:00:00Z	5	SG_75_V	11	1	3.24	3.809	2.305	F
2024-08-03T00:00:00Z	5	SG_75_V	11	2	2.958	3.55	1.835	M
2024-08-03T00:00:00Z	5	SG_75_V	11	3	3.185	4.236	2.393	F
2024-08-03T00:00:00Z	5	SG_75_V	11	4	3.473	4.192	2.236	M
2024-08-03T00:00:00Z	5	SG_75_V	11	5	3.703	4.541	2.49	F
2024-08-03T00:00:00Z	5	SG_75_V	11	6	3.082	3.531	1.735	M
2024-08-03T00:00:00Z	5	SG_75_V	11	7	3.84	4.498	2.876	F
2024-08-03T00:00:00Z	5	SG_75_V	11	8	2.995	3.324	1.79	M
2024-08-03T00:00:00Z	5	SG_75_V	11	9	3.653	4.244	2.628	F
2024-08-03T00:00:00Z	5	SG_75_V	11	10	3.315	3.68	2.154	M
2024-08-03T00:00:00Z	5	SG_75_V	12	1	3.247	4.026	2.258	F
2024-08-03T00:00:00Z	5	SG_75_V	12	2	3.07	3.784	1.915	M
2024-08-03T00:00:00Z	5	SG_75_V	12	3	3.601	4.347	2.538	F
2024-08-03T00:00:00Z	5	SG_75_V	12	4	3.296	3.863	2.157	M
2024-08-03T00:00:00Z	5	SG_75_V	12	5	3.704	4.654	2.707	F
2024-08-03T00:00:00Z	5	SG_75_V	12	6	3.22	3.831	2.159	M
2024-08-03T00:00:00Z	5	SG_75_V	12	7	3.763	4.5	2.766	F
2024-08-03T00:00:00Z	5	SG_75_V	12	8	3.185	3.655	2	M
2024-08-03T00:00:00Z	5	SG_75_V	12	9	3.648	4.412	2.431	F
2024-08-03T00:00:00Z	5	SG_75_V	12	10	3.178	3.731	2.219	M
2024-08-03T00:00:00Z	5	SG_75_V	13	1	3.63	4.2	2.502	F
2024-08-03T00:00:00Z	5	SG_75_V	13	2	3.195	3.675	2.101	M
2024-08-03T00:00:00Z	5	SG_75_V	13	3	3.536	4.387	2.51	F
2024-08-03T00:00:00Z	5	SG_75_V	13	4	3.006	3.514	1.869	M
2024-08-03T00:00:00Z	5	SG_75_V	13	5	3.557	4.488	2.454	F
2024-08-03T00:00:00Z	5	SG_75_V	13	6	3.079	3.527	1.795	M
2024-08-03T00:00:00Z	5	SG_75_V	13	7	3.721	4.693	2.774	F
2024-08-03T00:00:00Z	5	SG_75_V	13	8	3.293	3.796	1.953	M
2024-08-03T00:00:00Z	5	SG_75_V	13	9	3.498	4.13	2.415	F
2024-08-03T00:00:00Z	5	SG_75_V	13	10	2.924	3.655	1.834	M
2024-08-03T00:00:00Z	5	SG_75_V	14	1	3.083	3.478	1.927	M
2024-08-03T00:00:00Z	5	SG_75_V	14	2	3.505	4.434	2.678	F
2024-08-03T00:00:00Z	5	SG_75_V	14	3	3.047	3.736	1.981	M
2024-08-03T00:00:00Z	5	SG_75_V	14	4	3.688	4.374	2.547	F
2024-08-03T00:00:00Z	5	SG_75_V	14	5	3.339	3.839	2.308	M
2024-08-03T00:00:00Z	5	SG_75_V	14	6	3.243	3.898	2.456	F
2024-08-03T00:00:00Z	5	SG_75_V	14	7	3.146	3.514	1.855	M
2024-08-03T00:00:00Z	5	SG_75_V	14	8	3.459	4.336	2.498	F
2024-08-03T00:00:00Z	5	SG_75_V	14	9	3.218	3.868	2.037	M
2024-08-03T00:00:00Z	5	SG_75_V	14	10	3.294	3.773	2.257	F
2024-08-03T00:00:00Z	5	SG_75_V	15	1	3.43	4.083	2.393	F
2024-08-03T00:00:00Z	5	SG_75_V	15	2	2.869	3.402	1.833	M
2024-08-03T00:00:00Z	5	SG_75_V	15	3	3.487	4.386	2.575	F
2024-08-03T00:00:00Z	5	SG_75_V	15	4	3.119	3.641	1.975	M
2024-08-03T00:00:00Z	5	SG_75_V	15	5	3.555	4.495	2.575	F
2024-08-03T00:00:00Z	5	SG_75_V	15	6	3.005	3.499	2.006	M
2024-08-03T00:00:00Z	5	SG_75_V	15	7	3.675	4.444	2.503	F
2024-08-03T00:00:00Z	5	SG_75_V	15	8	3.185	3.589	2.033	M
2024-08-03T00:00:00Z	5	SG_75_V	15	9	3.634	4.761	2.717	F
2024-08-03T00:00:00Z	5	SG_75_V	15	10	3.047	3.436	1.983	M
