# Supplementary material for: Farmed cricket performance remains stable over five generations of rearing on a waste-based diet
Source: J Econ Entomol. 2026 Apr 16;119(3):1688–98. doi: 10.1093/jee/toag089 (PMC13268526; doi:10.1093/jee/toag089)
Supplement: toag089_Supplementary_Data [file toag089_supplementary_data.zip › toag089_Supplementary_Data/Generation_Duration.csv]

Generation	Diet	Bin	Hatch_Start_Date_Previous	Generation_Start_Date	First_Adults_Observed_Date	First_Adults_Observed_Day	Egg_Laying_Start_Date	Egg_Laying_End_Date	Harvest_Date	Hatch_Start_Date
1	Control	1	2023-11-29	2023-12-01	2023-12-31	30	2024-01-10	2024-01-12	2024-01-12	2024-01-22
1	Control	2	2023-11-29	2023-12-01	2023-12-31	30	2024-01-10	2024-01-12	2024-01-12	2024-01-22
1	Control	3	2023-11-29	2023-12-01	2023-12-31	30	2024-01-10	2024-01-12	2024-01-12	2024-01-22
1	Control	4	2023-11-29	2023-12-01	2023-12-31	30	2024-01-10	2024-01-12	2024-01-12	2024-01-22
1	Control	5	2023-11-29	2023-12-01	2024-01-02	32	2024-01-10	2024-01-12	2024-01-12	2024-01-22
1	SG_75	6	2023-11-29	2023-12-01	2024-01-02	32	2024-01-12	2024-01-14	2024-01-14	2024-01-24
1	SG_75	7	2023-11-29	2023-12-01	2024-01-02	32	2024-01-12	2024-01-14	2024-01-14	2024-01-23
1	SG_75	8	2023-11-29	2023-12-01	2024-01-02	32	2024-01-12	2024-01-14	2024-01-14	2024-01-25
1	SG_75	9	2023-11-29	2023-12-01	2023-12-31	30	2024-01-12	2024-01-14	2024-01-14	2024-01-25
1	SG_75	10	2023-11-29	2023-12-01	2023-12-31	30	2024-01-12	2024-01-14	2024-01-14	2024-01-25
1	SG_15	11	2023-11-29	2023-12-01	2023-12-31	30	2024-01-10	2024-01-12	2024-01-12	2024-01-22
1	SG_15	12	2023-11-29	2023-12-01	2023-12-29	28	2024-01-10	2024-01-12	2024-01-12	2024-01-22
1	SG_15	13	2023-11-29	2023-12-01	2023-12-31	30	2024-01-10	2024-01-12	2024-01-12	2024-01-22
1	SG_15	14	2023-11-29	2023-12-01	2023-12-31	30	2024-01-10	2024-01-12	2024-01-12	2024-01-22
1	SG_15	15	2023-11-29	2023-12-01	2023-12-31	30	2024-01-10	2024-01-12	2024-01-12	2024-01-22
2	Control	1	2024-01-22	2024-01-25	2024-02-20	26	2024-03-02	2024-03-04	2024-03-04	2024-03-14
2	Control	2	2024-01-22	2024-01-25	2024-02-21	27	2024-03-02	2024-03-04	2024-03-04	2024-03-14
2	Control	3	2024-01-22	2024-01-25	2024-02-23	29	2024-03-02	2024-03-04	2024-03-04	2024-03-14
2	Control	4	2024-01-22	2024-01-25	2024-02-22	28	2024-03-02	2024-03-04	2024-03-04	2024-03-14
2	Control	5	2024-01-22	2024-01-25	2024-02-21	27	2024-03-02	2024-03-04	2024-03-04	2024-03-14
2	SG_75	6	2024-01-24	2024-01-26	2024-02-25	30	2024-03-06	2024-03-08	2024-03-08	2024-03-18
2	SG_75	7	2024-01-23	2024-01-26	2024-02-21	26	2024-03-06	2024-03-08	2024-03-08	2024-03-18
2	SG_75	8	2024-01-25	2024-01-28	2024-02-27	30	2024-03-08	2024-03-10	2024-03-10	2024-03-20
2	SG_75	9	2024-01-25	2024-01-28	2024-02-23	26	2024-03-08	2024-03-10	2024-03-10	2024-03-20
2	SG_75	10	2024-01-25	2024-01-28	2024-02-27	30	2024-03-08	2024-03-10	2024-03-10	2024-03-20
2	SG_30	11	2024-01-22	2024-01-25	2024-02-21	27	2024-03-02	2024-03-04	2024-03-04	2024-03-14
2	SG_30	12	2024-01-22	2024-01-25	2024-02-21	27	2024-03-02	2024-03-04	2024-03-04	2024-03-14
2	SG_30	13	2024-01-22	2024-01-25	2024-02-22	28	2024-03-02	2024-03-04	2024-03-04	2024-03-14
2	SG_30	14	2024-01-22	2024-01-25	2024-02-22	28	2024-03-02	2024-03-04	2024-03-04	2024-03-14
2	SG_30	15	2024-01-22	2024-01-25	2024-02-21	27	2024-03-02	2024-03-04	2024-03-04	2024-03-14
3	Control	1	2024-03-14	2024-03-16	2024-04-16	31	2024-04-25	2024-04-27	2024-04-27	2024-05-05
3	Control	2	2024-03-14	2024-03-16	2024-04-13	28	2024-04-25	2024-04-27	2024-04-27	2024-05-05
3	Control	3	2024-03-14	2024-03-16	2024-04-15	30	2024-04-25	2024-04-27	2024-04-27	2024-05-05
3	Control	4	2024-03-14	2024-03-16	2024-04-16	31	2024-04-25	2024-04-27	2024-04-27	2024-05-05
3	Control	5	2024-03-14	2024-03-16	2024-04-16	31	2024-04-25	2024-04-27	2024-04-27	2024-05-05
3	SG_75	6	2024-03-18	2024-03-20	2024-04-17	28	2024-04-29	2024-05-01	2024-05-01	2024-05-09
3	SG_75	7	2024-03-18	2024-03-20	2024-04-17	28	2024-04-29	2024-05-01	2024-05-01	2024-05-09
3	SG_75	8	2024-03-20	2024-03-22	2024-04-22	31	2024-04-29	2024-05-01	2024-05-01	2024-05-09
3	SG_75	9	2024-03-20	2024-03-22	2024-04-19	28	2024-04-29	2024-05-01	2024-05-01	2024-05-09
3	SG_75	10	2024-03-20	2024-03-22	2024-04-22	31	2024-04-29	2024-05-01	2024-05-01	2024-05-09
3	SG_45	11	2024-03-14	2024-03-16	2024-04-16	31	2024-04-25	2024-04-27	2024-04-27	2024-05-05
3	SG_45	12	2024-03-14	2024-03-16	2024-04-12	27	2024-04-25	2024-04-27	2024-04-27	2024-05-05
3	SG_45	13	2024-03-14	2024-03-16	2024-04-15	30	2024-04-25	2024-04-27	2024-04-27	2024-05-05
3	SG_45	14	2024-03-14	2024-03-16	2024-04-15	30	2024-04-25	2024-04-27	2024-04-27	2024-05-05
3	SG_45	15	2024-03-14	2024-03-16	2024-04-15	30	2024-04-25	2024-04-27	2024-04-27	2024-05-05
4	Control	1	2024-05-05	2024-05-07	2024-06-02	26	2024-06-12	2024-06-14	2024-06-14	2024-06-22
4	Control	2	2024-05-05	2024-05-07	2024-06-02	26	2024-06-12	2024-06-14	2024-06-14	2024-06-22
4	Control	3	2024-05-05	2024-05-07	2024-06-02	26	2024-06-12	2024-06-14	2024-06-14	2024-06-22
4	Control	4	2024-05-05	2024-05-07	2024-06-02	26	2024-06-12	2024-06-14	2024-06-14	2024-06-22
4	Control	5	2024-05-05	2024-05-07	2024-06-02	26	2024-06-12	2024-06-14	2024-06-14	2024-06-22
4	SG_75	6	2024-05-09	2024-05-11	2024-06-06	26	2024-06-16	2024-06-18	2024-06-18	2024-06-26
4	SG_75	7	2024-05-09	2024-05-12	2024-06-06	25	2024-06-16	2024-06-18	2024-06-18	2024-06-26
4	SG_75	8	2024-05-09	2024-05-13	2024-06-06	24	2024-06-16	2024-06-18	2024-06-18	2024-06-26
4	SG_75	9	2024-05-09	2024-05-14	2024-06-06	23	2024-06-16	2024-06-18	2024-06-18	2024-06-26
4	SG_75	10	2024-05-09	2024-05-15	2024-06-06	22	2024-06-16	2024-06-18	2024-06-18	2024-06-26
4	SG_60	11	2024-05-05	2024-05-07	2024-06-02	26	2024-06-12	2024-06-14	2024-06-14	2024-06-22
4	SG_60	12	2024-05-05	2024-05-07	2024-06-02	26	2024-06-12	2024-06-14	2024-06-14	2024-06-22
4	SG_60	13	2024-05-05	2024-05-07	2024-06-02	26	2024-06-12	2024-06-14	2024-06-14	2024-06-22
4	SG_60	14	2024-05-05	2024-05-07	2024-06-02	26	2024-06-12	2024-06-14	2024-06-14	2024-06-22
4	SG_60	15	2024-05-05	2024-05-07	2024-06-02	26	2024-06-12	2024-06-14	2024-06-14	2024-06-22
5	Control	1	2024-06-22	2024-06-24	2024-07-23	29	2024-08-01	2024-08-03	2024-08-03	2024-08-11
5	Control	2	2024-06-22	2024-06-24	2024-07-23	29	2024-08-01	2024-08-03	2024-08-03	2024-08-11
5	Control	3	2024-06-22	2024-06-24	2024-07-22	28	2024-08-01	2024-08-03	2024-08-03	2024-08-11
5	Control	4	2024-06-22	2024-06-24	2024-07-22	28	2024-08-01	2024-08-03	2024-08-03	2024-08-11
5	Control	5	2024-06-22	2024-06-24	2024-07-22	28	2024-08-01	2024-08-03	2024-08-03	2024-08-11
5	SG_75	6	2024-06-26	2024-06-28	2024-07-25	27	2024-08-04	2024-08-06	2024-08-06	2024-08-17
5	SG_75	7	2024-06-26	2024-06-28	2024-07-25	27	2024-08-04	2024-08-06	2024-08-06	2024-08-17
5	SG_75	8	2024-06-26	2024-06-28	2024-07-25	27	2024-08-04	2024-08-06	2024-08-06	2024-08-17
5	SG_75	9	2024-06-26	2024-06-28	2024-07-25	27	2024-08-04	2024-08-06	2024-08-06	2024-08-17
5	SG_75	10	2024-06-26	2024-06-28	2024-07-24	26	2024-08-04	2024-08-06	2024-08-06	2024-08-17
5	SG_75_V	11	2024-06-22	2024-06-24	2024-07-22	28	2024-08-01	2024-08-03	2024-08-03	2024-08-11
5	SG_75_V	12	2024-06-22	2024-06-24	2024-07-22	28	2024-08-01	2024-08-03	2024-08-03	2024-08-11
5	SG_75_V	13	2024-06-22	2024-06-24	2024-07-23	29	2024-08-01	2024-08-03	2024-08-03	2024-08-11
5	SG_75_V	14	2024-06-22	2024-06-24	2024-07-23	29	2024-08-01	2024-08-03	2024-08-03	2024-08-11
5	SG_75_V	15	2024-06-22	2024-06-24	2024-07-22	28	2024-08-01	2024-08-03	2024-08-03	2024-08-11
