# Supplementary material for: Farmed cricket performance remains stable over five generations of rearing on a waste-based diet
Source: J Econ Entomol. 2026 Apr 16;119(3):1688–98. doi: 10.1093/jee/toag089 (PMC13268526; doi:10.1093/jee/toag089)
Supplement: toag089_Supplementary_Data [file toag089_supplementary_data.zip › toag089_Supplementary_Data/Hatchlings_Harvest_Mass.csv]

Generation	Diet	Bin	Mass_Hatchlings	Avg_Hatchling_Mass	Mass_Harvest_Container	Mass_Harvest	End_Females_Count	End_Males_Count	End_Juveniles_Count	Theoretical_Cricket_No	Hatchling_Yield
1	Control	1	0.11554	0.00077	5.0240	27.7993	45	36	1	142	4.91961
1	Control	2	0.11521	0.00077	5.0669	33.5425	54	44	2	142	5.19174
1	Control	3	0.11553	0.00077	5.4015	30.6463	44	38	0	142	5.34822
1	Control	4	0.11527	0.00077	4.9455	35.5866	56	46	2	142	5.17621
1	Control	5	0.11517	0.00077	5.2955	31.6593	28	32	0	142	3.61830
1	SG_75	6	0.11564	0.00077	4.8980	26.6406	50	47	0	142	2.73555
1	SG_75	7	0.11545	0.00077	5.0500	27.1776	55	47	1	142	3.04880
1	SG_75	8	0.11524	0.00077	4.9283	29.1294	50	54	0	142	2.84906
1	SG_75	9	0.11542	0.00077	5.0191	26.7193	49	52	0	142	2.63757
1	SG_75	10	0.11535	0.00077	5.0652	28.9002	59	48	2	142	2.61696
1	SG_15	11	0.11518	0.00077	5.0214	41.6928	79	47	1	142	4.52817
1	SG_15	12	0.11570	0.00077	5.4025	34.6384	49	59	2	142	3.14625
1	SG_15	13	0.11544	0.00077	5.2283	37.6725	60	57	3	142	4.21012
1	SG_15	14	0.11568	0.00077	5.3425	41.5977	65	62	0	142	3.24599
1	SG_15	15	0.11513	0.00077	5.3902	42.7855	68	53	4	142	7.20903
2	Control	1	0.15154	0.00101	5.3052	26.8587	38	43	3	144	3.16421
2	Control	2	0.15180	0.00101	5.2194	23.5576	40	25	1	144	4.21338
2	Control	3	0.15082	0.00101	5.2049	27.9331	35	50	3	144	2.63307
2	Control	4	0.15134	0.00101	5.2449	33.9595	60	44	3	144	2.18347
2	Control	5	0.15126	0.00101	5.3398	32.9424	59	45	2	144	3.60536
2	SG_75	6	0.13003	0.00087	5.3250	26.9508	53	57	0	144	3.41288
2	SG_75	7	0.13093	0.00087	5.2619	23.0429	44	44	1	144	1.71674
2	SG_75	8	0.13581	0.00091	5.4302	29.7736	61	47	0	144	1.2209
2	SG_75	9	0.13685	0.00091	5.3559	29.7726	57	47	1	144	2.16168
2	SG_75	10	0.13612	0.00091	5.4249	25.7504	45	39	1	144	2.64593
2	SG_30	11	0.14903	0.00099	5.1980	34.8293	44	53	4	144	4.12920
2	SG_30	12	0.14831	0.00099	5.1337	31.6142	36	54	1	144	2.77227
2	SG_30	13	0.14860	0.00099	5.2367	38.9449	68	56	0	144	4.42457
2	SG_30	14	0.14792	0.00099	5.2113	41.4102	71	62	0	144	5.27655
2	SG_30	15	0.14894	0.00099	5.1571	39.8230	67	57	2	144	6.35101
3	Control	1	0.13477	0.00090	5.2114	26.2859	47	40	3	144	2.83697
3	Control	2	0.13484	0.00090	5.1268	22.6648	37	32	1	144	2.94552
3	Control	3	0.13474	0.00090	5.1203	28.8287	50	42	2	144	2.68602
3	Control	4	0.13461	0.00090	5.3977	33.5323	58	51	1	144	6.41741
3	Control	5	0.13686	0.00090	5.3170	28.8502	55	36	2	144	3.97553
3	SG_75	6	0.15404	0.00103	4.9223	24.6552	55	49	0	144	2.73453
3	SG_75	7	0.15465	0.00103	5.2807	25.9559	61	53	1	144	1.56155
3	SG_75	8	0.14075	0.00094	5.2163	29.1057	60	58	0	144	2.32072
3	SG_75	9	0.14105	0.00094	5.1450	26.6303	26	29	0	144	3.38823
3	SG_75	10	0.14141	0.00094	5.2263	27.7536	32	23	0	144	2.29316
3	SG_45	11	0.13681	0.00091	5.4038	35.1252	40	82	3	144	4.23060
3	SG_45	12	0.13592	0.00091	5.4452	31.3501	57	50	2	144	3.07804
3	SG_45	13	0.13743	0.00091	4.9630	35.6774	70	63	0	144	5.95257
3	SG_45	14	0.13637	0.00091	5.2705	33.9605	67	58	0	144	4.63748
3	SG_45	15	0.13659	0.00091	5.0714	31.5234	53	62	0	144	4.70269
4	Control	1	0.13195	0.00088	12.6274	44.3531	71	46	0	144	0.17077
4	Control	2	0.13367	0.00088	12.5987	39.0416	46	60	2	144	0.66327
4	Control	3	0.13261	0.00088	12.5701	42.0662	55	60	0	144	1.04504
4	Control	4	0.13328	0.00088	12.5622	40.2497	52	58	0	144	2.08229
4	Control	5	0.13256	0.00088	12.5577	35.5366	46	41	0	144	1.15875
4	SG_75	6	0.13260	0.00088	12.8300	38.0907	56	41	0	144	0.37050
4	SG_75	7	0.13164	0.00088	12.7975	36.9387	68	49	0	144	1.65211
4	SG_75	8	0.13144	0.00088	12.8323	34.7131	59	42	0	144	2.01273
4	SG_75	9	0.13143	0.00088	12.7820	34.1317	53	51	0	144	0.92088
4	SG_75	10	0.13250	0.00088	12.8294	35.6051	63	58	2	144	1.86616
4	SG_60	11	0.13766	0.00092	12.5578	40.1976	53	51	1	144	1.31466
4	SG_60	12	0.13749	0.00092	12.5399	37.2681	56	61	1	144	0.89264
4	SG_60	13	0.13797	0.00092	12.6186	37.1017	56	49	0	144	0.34055
4	SG_60	14	0.13798	0.00092	12.5960	36.8918	58	50	1	144	1.38690
4	SG_60	15	0.13808	0.00092	5.2480	30.6159	60	54	0	144	0.67080
5	Control	1	0.11188	0.00074	12.6802	40.6826	50	57	1	144	3.74653
5	Control	2	0.11249	0.00074	12.5175	38.9545	41	59	0	144	1.25900
5	Control	3	0.11218	0.00074	12.5794	34.5637	30	50	0	144	2.61977
5	Control	4	0.11195	0.00074	12.5735	38.9226	50	37	1	144	2.03771
5	Control	5	0.11184	0.00074	12.5554	41.8041	43	65	1	144	1.75397
5	SG_75	6	0.11859	0.00079	12.6949	33.4929	50	43	1	144	3.39518
5	SG_75	7	0.11804	0.00079	12.7076	32.8389	47	50	0	144	2.25732
5	SG_75	8	0.11853	0.00079	4.9273	24.2105	40	45	2	144	1.15569
5	SG_75	9	0.11901	0.00079	5.2292	25.3443	55	51	3	144	1.83757
5	SG_75	10	0.11877	0.00079	5.1143	26.4002	56	53	1	144	2.03065
5	SG_75_V	11	0.10943	0.00073	12.5638	30.6269	37	41	3	144	1.35094
5	SG_75_V	12	0.10912	0.00073	12.6588	33.4557	45	48	4	144	1.94398
5	SG_75_V	13	0.10902	0.00073	12.5848	31.3044	42	42	7	144	0.99109
5	SG_75_V	14	0.10902	0.00073	12.5937	32.5563	44	45	0	144	1.38632
5	SG_75_V	15	0.10910	0.00073	12.5197	30.4555	47	35	1	144	3.26348
