# Supplementary material for: Farmed cricket performance remains stable over five generations of rearing on a waste-based diet
Source: J Econ Entomol. 2026 Apr 16;119(3):1688–98. doi: 10.1093/jee/toag089 (PMC13268526; doi:10.1093/jee/toag089)
Supplement: toag089_Supplementary_Data [file toag089_supplementary_data.zip › toag089_Supplementary_Data/Weekly_Mass.csv]

Date	Day_of_Generation	Generation	Diet	Bin	Cricket	Mass	Instar	Sex
2023-12-01	1	1	Control	1	1	0.00068	1
2023-12-01	1	1	Control	1	2	0.00062	1
2023-12-01	1	1	Control	1	3	0.00047	1
2023-12-01	1	1	Control	1	4	0.00063	1
2023-12-01	1	1	Control	1	5	0.00061	1
2023-12-01	1	1	Control	1	6	0.00087	1
2023-12-01	1	1	Control	1	7	0.00066	1
2023-12-01	1	1	Control	1	8	0.00069	1
2023-12-01	1	1	Control	1	9	0.00064	1
2023-12-01	1	1	Control	1	10	0.00062	1
2023-12-01	1	1	Control	2	1	0.00074	1
2023-12-01	1	1	Control	2	2	0.00064	1
2023-12-01	1	1	Control	2	3	0.00084	1
2023-12-01	1	1	Control	2	4	0.00074	1
2023-12-01	1	1	Control	2	5	6e-04	1
2023-12-01	1	1	Control	2	6	0.00061	1
2023-12-01	1	1	Control	2	7	0.00076	1
2023-12-01	1	1	Control	2	8	0.00073	1
2023-12-01	1	1	Control	2	9	7e-04	1
2023-12-01	1	1	Control	2	10	0.00067	1
2023-12-01	1	1	Control	3	1	0.00084	1
2023-12-01	1	1	Control	3	2	0.00071	1
2023-12-01	1	1	Control	3	3	0.00069	1
2023-12-01	1	1	Control	3	4	0.00081	1
2023-12-01	1	1	Control	3	5	0.00079	1
2023-12-01	1	1	Control	3	6	8e-04	1
2023-12-01	1	1	Control	3	7	0.00081	1
2023-12-01	1	1	Control	3	8	0.00084	1
2023-12-01	1	1	Control	3	9	0.00078	1
2023-12-01	1	1	Control	3	10	0.00083	1
2023-12-01	1	1	Control	4	1	9e-04	1
2023-12-01	1	1	Control	4	2	0.00098	1
2023-12-01	1	1	Control	4	3	0.00084	1
2023-12-01	1	1	Control	4	4	9e-04	1
2023-12-01	1	1	Control	4	5	0.00083	1
2023-12-01	1	1	Control	4	6	0.00097	1
2023-12-01	1	1	Control	4	7	0.00088	1
2023-12-01	1	1	Control	4	8	0.00101	1
2023-12-01	1	1	Control	4	9	0.00082	1
2023-12-01	1	1	Control	4	10	0.00094	1
2023-12-01	1	1	Control	5	1	0.00086	1
2023-12-01	1	1	Control	5	2	0.00085	1
2023-12-01	1	1	Control	5	3	0.00089	1
2023-12-01	1	1	Control	5	4	0.00086	1
2023-12-01	1	1	Control	5	5	0.00094	1
2023-12-01	1	1	Control	5	6	0.00088	1
2023-12-01	1	1	Control	5	7	0.00082	1
2023-12-01	1	1	Control	5	8	0.00094	1
2023-12-01	1	1	Control	5	9	0.00093	1
2023-12-01	1	1	Control	5	10	6e-04	1
2023-12-01	1	1	SG_75	6	1	0.00059	1
2023-12-01	1	1	SG_75	6	2	0.00068	1
2023-12-01	1	1	SG_75	6	3	0.00113	1
2023-12-01	1	1	SG_75	6	4	0.00052	1
2023-12-01	1	1	SG_75	6	5	0.00074	1
2023-12-01	1	1	SG_75	6	6	0.00061	1
2023-12-01	1	1	SG_75	6	7	0.00067	1
2023-12-01	1	1	SG_75	6	8	0.00087	1
2023-12-01	1	1	SG_75	6	9	0.00066	1
2023-12-01	1	1	SG_75	6	10	0.00058	1
2023-12-01	1	1	SG_75	7	1	7e-04	1
2023-12-01	1	1	SG_75	7	2	0.00074	1
2023-12-01	1	1	SG_75	7	3	0.00064	1
2023-12-01	1	1	SG_75	7	4	0.00068	1
2023-12-01	1	1	SG_75	7	5	0.00075	1
2023-12-01	1	1	SG_75	7	6	0.00075	1
2023-12-01	1	1	SG_75	7	7	0.00111	1
2023-12-01	1	1	SG_75	7	8	0.00066	1
2023-12-01	1	1	SG_75	7	9	0.00064	1
2023-12-01	1	1	SG_75	7	10	0.00063	1
2023-12-01	1	1	SG_75	8	1	0.00077	1
2023-12-01	1	1	SG_75	8	2	0.00078	1
2023-12-01	1	1	SG_75	8	3	7e-04	1
2023-12-01	1	1	SG_75	8	4	0.00081	1
2023-12-01	1	1	SG_75	8	5	0.00079	1
2023-12-01	1	1	SG_75	8	6	0.00078	1
2023-12-01	1	1	SG_75	8	7	0.00089	1
2023-12-01	1	1	SG_75	8	8	0.00071	1
2023-12-01	1	1	SG_75	8	9	0.00073	1
2023-12-01	1	1	SG_75	8	10	0.00077	1
2023-12-01	1	1	SG_75	9	1	0.00076	1
2023-12-01	1	1	SG_75	9	2	0.00084	1
2023-12-01	1	1	SG_75	9	3	0.00087	1
2023-12-01	1	1	SG_75	9	4	0.00086	1
2023-12-01	1	1	SG_75	9	5	0.00091	1
2023-12-01	1	1	SG_75	9	6	0.00086	1
2023-12-01	1	1	SG_75	9	7	9e-04	1
2023-12-01	1	1	SG_75	9	8	0.00088	1
2023-12-01	1	1	SG_75	9	9	0.00086	1
2023-12-01	1	1	SG_75	9	10	0.00091	1
2023-12-01	1	1	SG_75	10	1	0.00064	1
2023-12-01	1	1	SG_75	10	2	7e-04	1
2023-12-01	1	1	SG_75	10	3	0.00074	1
2023-12-01	1	1	SG_75	10	4	0.00062	1
2023-12-01	1	1	SG_75	10	5	0.00068	1
2023-12-01	1	1	SG_75	10	6	0.00066	1
2023-12-01	1	1	SG_75	10	7	0.00068	1
2023-12-01	1	1	SG_75	10	8	0.00066	1
2023-12-01	1	1	SG_75	10	9	0.00086	1
2023-12-01	1	1	SG_75	10	10	0.00064	1
2023-12-01	1	1	SG_15	11	1	5e-04	1
2023-12-01	1	1	SG_15	11	2	0.00058	1
2023-12-01	1	1	SG_15	11	3	0.00076	1
2023-12-01	1	1	SG_15	11	4	0.00059	1
2023-12-01	1	1	SG_15	11	5	0.00065	1
2023-12-01	1	1	SG_15	11	6	0.00059	1
2023-12-01	1	1	SG_15	11	7	0.00059	1
2023-12-01	1	1	SG_15	11	8	0.00054	1
2023-12-01	1	1	SG_15	11	9	7e-04	1
2023-12-01	1	1	SG_15	11	10	0.00071	1
2023-12-01	1	1	SG_15	12	1	0.00098	1
2023-12-01	1	1	SG_15	12	2	0.00071	1
2023-12-01	1	1	SG_15	12	3	0.00073	1
2023-12-01	1	1	SG_15	12	4	0.00078	1
2023-12-01	1	1	SG_15	12	5	0.00063	1
2023-12-01	1	1	SG_15	12	6	7e-04	1
2023-12-01	1	1	SG_15	12	7	0.00065	1
2023-12-01	1	1	SG_15	12	8	0.00068	1
2023-12-01	1	1	SG_15	12	9	0.00069	1
2023-12-01	1	1	SG_15	12	10	7e-04	1
2023-12-01	1	1	SG_15	13	1	0.00091	1
2023-12-01	1	1	SG_15	13	2	0.00071	1
2023-12-01	1	1	SG_15	13	3	0.00081	1
2023-12-01	1	1	SG_15	13	4	0.00071	1
2023-12-01	1	1	SG_15	13	5	0.00059	1
2023-12-01	1	1	SG_15	13	6	0.00084	1
2023-12-01	1	1	SG_15	13	7	0.00072	1
2023-12-01	1	1	SG_15	13	8	0.00061	1
2023-12-01	1	1	SG_15	13	9	0.00067	1
2023-12-01	1	1	SG_15	13	10	0.00072	1
2023-12-01	1	1	SG_15	14	1	0.00087	1
2023-12-01	1	1	SG_15	14	2	0.00084	1
2023-12-01	1	1	SG_15	14	3	0.00109	1
2023-12-01	1	1	SG_15	14	4	0.00081	1
2023-12-01	1	1	SG_15	14	5	0.00091	1
2023-12-01	1	1	SG_15	14	6	0.00105	1
2023-12-01	1	1	SG_15	14	7	0.00083	1
2023-12-01	1	1	SG_15	14	8	0.00102	1
2023-12-01	1	1	SG_15	14	9	0.00087	1
2023-12-01	1	1	SG_15	14	10	0.00103	1
2023-12-01	1	1	SG_15	15	1	0.00078	1
2023-12-01	1	1	SG_15	15	2	0.00066	1
2023-12-01	1	1	SG_15	15	3	0.00076	1
2023-12-01	1	1	SG_15	15	4	0.00063	1
2023-12-01	1	1	SG_15	15	5	0.00097	1
2023-12-01	1	1	SG_15	15	6	0.00081	1
2023-12-01	1	1	SG_15	15	7	0.00084	1
2023-12-01	1	1	SG_15	15	8	0.00107	1
2023-12-01	1	1	SG_15	15	9	0.00069	1
2023-12-01	1	1	SG_15	15	10	9e-04	1
2023-12-08	8	1	Control	1	1	0.00344	2
2023-12-08	8	1	Control	1	2	0.00309	2
2023-12-08	8	1	Control	1	3	0.0032	2
2023-12-08	8	1	Control	1	4	0.00371	2
2023-12-08	8	1	Control	1	5	0.00352	2
2023-12-08	8	1	Control	1	6	0.00295	2
2023-12-08	8	1	Control	1	7	0.0028	2
2023-12-08	8	1	Control	1	8	0.00269	2
2023-12-08	8	1	Control	1	9	0.00338	2
2023-12-08	8	1	Control	1	10	0.00314	2
2023-12-08	8	1	Control	2	1	0.00152	2
2023-12-08	8	1	Control	2	2	0.0019	2
2023-12-08	8	1	Control	2	3	0.00414	2
2023-12-08	8	1	Control	2	4	0.00374	2
2023-12-08	8	1	Control	2	5	0.00335	2
2023-12-08	8	1	Control	2	6	0.00247	2
2023-12-08	8	1	Control	2	7	0.00325	2
2023-12-08	8	1	Control	2	8	0.00342	2
2023-12-08	8	1	Control	2	9	0.00238	2
2023-12-08	8	1	Control	2	10	0.0043	2
2023-12-08	8	1	Control	3	1	0.00375	2
2023-12-08	8	1	Control	3	2	0.00411	2
2023-12-08	8	1	Control	3	3	0.00431	2
2023-12-08	8	1	Control	3	4	0.00317	2
2023-12-08	8	1	Control	3	5	0.00356	2
2023-12-08	8	1	Control	3	6	0.00483	2
2023-12-08	8	1	Control	3	7	0.00436	2
2023-12-08	8	1	Control	3	8	0.004	2
2023-12-08	8	1	Control	3	9	0.00455	2
2023-12-08	8	1	Control	3	10	0.00285	2
2023-12-08	8	1	Control	4	1	0.00237	2
2023-12-08	8	1	Control	4	2	0.00387	2
2023-12-08	8	1	Control	4	3	0.00399	2
2023-12-08	8	1	Control	4	4	0.00185	2
2023-12-08	8	1	Control	4	5	0.0034	2
2023-12-08	8	1	Control	4	6	0.003	2
2023-12-08	8	1	Control	4	7	0.00312	2
2023-12-08	8	1	Control	4	8	0.00376	2
2023-12-08	8	1	Control	4	9	0.00347	2
2023-12-08	8	1	Control	4	10	0.00248	2
2023-12-08	8	1	Control	5	1	0.00397	2
2023-12-08	8	1	Control	5	2	0.00321	2
2023-12-08	8	1	Control	5	3	0.00468	2
2023-12-08	8	1	Control	5	4	0.00328	2
2023-12-08	8	1	Control	5	5	0.00393	2
2023-12-08	8	1	Control	5	6	0.00303	2
2023-12-08	8	1	Control	5	7	0.00302	2
2023-12-08	8	1	Control	5	8	0.00418	2
2023-12-08	8	1	Control	5	9	0.004	2
2023-12-08	8	1	Control	5	10	0.00333	2
2023-12-08	8	1	SG_75	6	1	0.00344	2
2023-12-08	8	1	SG_75	6	2	0.00284	2
2023-12-08	8	1	SG_75	6	3	0.00357	2
2023-12-08	8	1	SG_75	6	4	0.00175	2
2023-12-08	8	1	SG_75	6	5	0.00501	2
2023-12-08	8	1	SG_75	6	6	0.0037	2
2023-12-08	8	1	SG_75	6	7	0.00355	2
2023-12-08	8	1	SG_75	6	8	0.00295	2
2023-12-08	8	1	SG_75	6	9	0.0036	2
2023-12-08	8	1	SG_75	6	10	0.00386	2
2023-12-08	8	1	SG_75	7	1	0.00225	2
2023-12-08	8	1	SG_75	7	2	0.00221	2
2023-12-08	8	1	SG_75	7	3	0.00102	1
2023-12-08	8	1	SG_75	7	4	0.00309	2
2023-12-08	8	1	SG_75	7	5	0.00179	1
2023-12-08	8	1	SG_75	7	6	0.00341	2
2023-12-08	8	1	SG_75	7	7	0.00359	2
2023-12-08	8	1	SG_75	7	8	0.00161	2
2023-12-08	8	1	SG_75	7	9	0.00239	2
2023-12-08	8	1	SG_75	7	10	0.00183	2
2023-12-08	8	1	SG_75	8	1	0.00251	2
2023-12-08	8	1	SG_75	8	2	0.00309	2
2023-12-08	8	1	SG_75	8	3	0.00293	2
2023-12-08	8	1	SG_75	8	4	0.00271	2
2023-12-08	8	1	SG_75	8	5	0.00353	2
2023-12-08	8	1	SG_75	8	6	0.00335	2
2023-12-08	8	1	SG_75	8	7	0.00353	2
2023-12-08	8	1	SG_75	8	8	0.00349	2
2023-12-08	8	1	SG_75	8	9	0.00418	2
2023-12-08	8	1	SG_75	8	10	0.00355	2
2023-12-08	8	1	SG_75	9	1	0.00221	2
2023-12-08	8	1	SG_75	9	2	0.00354	2
2023-12-08	8	1	SG_75	9	3	0.00132	1
2023-12-08	8	1	SG_75	9	4	0.00264	2
2023-12-08	8	1	SG_75	9	5	0.00153	1
2023-12-08	8	1	SG_75	9	6	0.00263	2
2023-12-08	8	1	SG_75	9	7	0.00302	2
2023-12-08	8	1	SG_75	9	8	0.00314	2
2023-12-08	8	1	SG_75	9	9	0.00171	1
2023-12-08	8	1	SG_75	9	10	0.00238	2
2023-12-08	8	1	SG_75	10	1	0.00101	2
2023-12-08	8	1	SG_75	10	2	0.0021	2
2023-12-08	8	1	SG_75	10	3	0.00224	2
2023-12-08	8	1	SG_75	10	4	0.00342	2
2023-12-08	8	1	SG_75	10	5	0.00273	2
2023-12-08	8	1	SG_75	10	6	0.00406	2
2023-12-08	8	1	SG_75	10	7	0.00295	2
2023-12-08	8	1	SG_75	10	8	0.00419	2
2023-12-08	8	1	SG_75	10	9	0.00322	2
2023-12-08	8	1	SG_75	10	10	0.00286	2
2023-12-08	8	1	SG_15	11	1	0.00264	2
2023-12-08	8	1	SG_15	11	2	0.00315	2
2023-12-08	8	1	SG_15	11	3	0.00234	2
2023-12-08	8	1	SG_15	11	4	0.00325	2
2023-12-08	8	1	SG_15	11	5	0.00264	2
2023-12-08	8	1	SG_15	11	6	0.00184	2
2023-12-08	8	1	SG_15	11	7	0.00282	2
2023-12-08	8	1	SG_15	11	8	0.00284	2
2023-12-08	8	1	SG_15	11	9	0.00287	2
2023-12-08	8	1	SG_15	11	10	0.00342	2
2023-12-08	8	1	SG_15	12	1	0.00224	2
2023-12-08	8	1	SG_15	12	2	0.00286	2
2023-12-08	8	1	SG_15	12	3	0.00222	2
2023-12-08	8	1	SG_15	12	4	0.00197	2
2023-12-08	8	1	SG_15	12	5	0.00265	2
2023-12-08	8	1	SG_15	12	6	0.00273	2
2023-12-08	8	1	SG_15	12	7	0.0024	2
2023-12-08	8	1	SG_15	12	8	0.00197	2
2023-12-08	8	1	SG_15	12	9	0.0031	2
2023-12-08	8	1	SG_15	12	10	0.00175	2
2023-12-08	8	1	SG_15	13	1	0.00133	2
2023-12-08	8	1	SG_15	13	2	0.00299	2
2023-12-08	8	1	SG_15	13	3	0.00335	2
2023-12-08	8	1	SG_15	13	4	0.00377	2
2023-12-08	8	1	SG_15	13	5	0.00378	2
2023-12-08	8	1	SG_15	13	6	0.00295	2
2023-12-08	8	1	SG_15	13	7	0.00258	2
2023-12-08	8	1	SG_15	13	8	0.00321	2
2023-12-08	8	1	SG_15	13	9	0.00387	2
2023-12-08	8	1	SG_15	13	10	0.00338	2
2023-12-08	8	1	SG_15	14	1	0.00358	2
2023-12-08	8	1	SG_15	14	2	0.00298	2
2023-12-08	8	1	SG_15	14	3	0.00212	2
2023-12-08	8	1	SG_15	14	4	0.00228	2
2023-12-08	8	1	SG_15	14	5	0.00298	2
2023-12-08	8	1	SG_15	14	6	0.0032	2
2023-12-08	8	1	SG_15	14	7	0.002	2
2023-12-08	8	1	SG_15	14	8	0.00333	2
2023-12-08	8	1	SG_15	14	9	0.0031	2
2023-12-08	8	1	SG_15	14	10	0.00222	2
2023-12-08	8	1	SG_15	15	1	0.00318	2
2023-12-08	8	1	SG_15	15	2	0.00295	2
2023-12-08	8	1	SG_15	15	3	0.00235	2
2023-12-08	8	1	SG_15	15	4	0.00302	2
2023-12-08	8	1	SG_15	15	5	0.00283	2
2023-12-08	8	1	SG_15	15	6	0.00235	2
2023-12-08	8	1	SG_15	15	7	0.00318	2
2023-12-08	8	1	SG_15	15	8	0.00271	2
2023-12-08	8	1	SG_15	15	9	0.00332	2
2023-12-08	8	1	SG_15	15	10	0.00246	2
2023-12-15	15	1	Control	1	1	0.02267	4
2023-12-15	15	1	Control	1	2	0.01643	3
2023-12-15	15	1	Control	1	3	0.01698	3
2023-12-15	15	1	Control	1	4	0.01932	3
2023-12-15	15	1	Control	1	5	0.01261	3
2023-12-15	15	1	Control	1	6	0.01401	3
2023-12-15	15	1	Control	1	7	0.018	3
2023-12-15	15	1	Control	1	8	0.0155	3
2023-12-15	15	1	Control	1	9	0.01458	3
2023-12-15	15	1	Control	1	10	0.03978	4
2023-12-15	15	1	Control	2	1	0.01358	3
2023-12-15	15	1	Control	2	2	0.01679	3
2023-12-15	15	1	Control	2	3	0.0173	3
2023-12-15	15	1	Control	2	4	0.01479	3
2023-12-15	15	1	Control	2	5	0.02071	3
2023-12-15	15	1	Control	2	6	0.0133	3
2023-12-15	15	1	Control	2	7	0.01359	3
2023-12-15	15	1	Control	2	8	0.01511	3
2023-12-15	15	1	Control	2	9	0.01243	3
2023-12-15	15	1	Control	2	10	0.01293	3
2023-12-15	15	1	Control	3	1	0.013	3
2023-12-15	15	1	Control	3	2	0.01555	3
2023-12-15	15	1	Control	3	3	0.01595	3
2023-12-15	15	1	Control	3	4	0.01362	3
2023-12-15	15	1	Control	3	5	0.01468	3
2023-12-15	15	1	Control	3	6	0.01206	3
2023-12-15	15	1	Control	3	7	0.0187	3
2023-12-15	15	1	Control	3	8	0.01463	3
2023-12-15	15	1	Control	3	9	0.01561	3
2023-12-15	15	1	Control	3	10	0.01222	3
2023-12-15	15	1	Control	4	1	0.01915	3
2023-12-15	15	1	Control	4	2	0.01347	3
2023-12-15	15	1	Control	4	3	0.01591	3
2023-12-15	15	1	Control	4	4	0.0145	3
2023-12-15	15	1	Control	4	5	0.01567	3
2023-12-15	15	1	Control	4	6	0.01583	3
2023-12-15	15	1	Control	4	7	0.01145	3
2023-12-15	15	1	Control	4	8	0.01118	3
2023-12-15	15	1	Control	4	9	0.01285	3
2023-12-15	15	1	Control	4	10	0.01231	3
2023-12-15	15	1	Control	5	1	0.01814	3
2023-12-15	15	1	Control	5	2	0.01887	3
2023-12-15	15	1	Control	5	3	0.01539	3
2023-12-15	15	1	Control	5	4	0.01891	3
2023-12-15	15	1	Control	5	5	0.01675	3
2023-12-15	15	1	Control	5	6	0.01991	3
2023-12-15	15	1	Control	5	7	0.01055	3
2023-12-15	15	1	Control	5	8	0.0235	3
2023-12-15	15	1	Control	5	9	0.01826	3
2023-12-15	15	1	Control	5	10	0.01378	3
2023-12-15	15	1	SG_75	6	1	0.01344	3
2023-12-15	15	1	SG_75	6	2	0.01617	3
2023-12-15	15	1	SG_75	6	3	0.00604	3
2023-12-15	15	1	SG_75	6	4	0.01525	3
2023-12-15	15	1	SG_75	6	5	0.01183	3
2023-12-15	15	1	SG_75	6	6	0.01576	3
2023-12-15	15	1	SG_75	6	7	0.00788	3
2023-12-15	15	1	SG_75	6	8	0.00895	3
2023-12-15	15	1	SG_75	6	9	0.00828	3
2023-12-15	15	1	SG_75	6	10	0.01065	3
2023-12-15	15	1	SG_75	7	1	0.01027	3
2023-12-15	15	1	SG_75	7	2	0.01508	3
2023-12-15	15	1	SG_75	7	3	0.01302	3
2023-12-15	15	1	SG_75	7	4	0.00452	2
2023-12-15	15	1	SG_75	7	5	0.01282	3
2023-12-15	15	1	SG_75	7	6	0.01239	3
2023-12-15	15	1	SG_75	7	7	0.01207	3
2023-12-15	15	1	SG_75	7	8	0.01127	3
2023-12-15	15	1	SG_75	7	9	0.01317	3
2023-12-15	15	1	SG_75	7	10	0.00652	3
2023-12-15	15	1	SG_75	8	1	0.01687	3
2023-12-15	15	1	SG_75	8	2	0.01262	3
2023-12-15	15	1	SG_75	8	3	0.01183	3
2023-12-15	15	1	SG_75	8	4	0.0178	3
2023-12-15	15	1	SG_75	8	5	0.01493	3
2023-12-15	15	1	SG_75	8	6	0.01368	3
2023-12-15	15	1	SG_75	8	7	0.01713	3
2023-12-15	15	1	SG_75	8	8	0.0133	3
2023-12-15	15	1	SG_75	8	9	0.01916	3
2023-12-15	15	1	SG_75	8	10	0.0204	3
2023-12-15	15	1	SG_75	9	1	0.01187	3
2023-12-15	15	1	SG_75	9	2	0.01567	3
2023-12-15	15	1	SG_75	9	3	0.02647	3
2023-12-15	15	1	SG_75	9	4	0.01475	3
2023-12-15	15	1	SG_75	9	5	0.01136	3
2023-12-15	15	1	SG_75	9	6	0.01497	3
2023-12-15	15	1	SG_75	9	7	0.01202	3
2023-12-15	15	1	SG_75	9	8	0.01012	3
2023-12-15	15	1	SG_75	9	9	0.0158	3
2023-12-15	15	1	SG_75	9	10	0.01583	3
2023-12-15	15	1	SG_75	10	1	0.01325	3
2023-12-15	15	1	SG_75	10	2	0.01794	3
2023-12-15	15	1	SG_75	10	3	0.01516	3
2023-12-15	15	1	SG_75	10	4	0.01514	3
2023-12-15	15	1	SG_75	10	5	0.01694	3
2023-12-15	15	1	SG_75	10	6	0.01168	3
2023-12-15	15	1	SG_75	10	7	0.01596	3
2023-12-15	15	1	SG_75	10	8	0.0103	3
2023-12-15	15	1	SG_75	10	9	0.01257	3
2023-12-15	15	1	SG_75	10	10	0.01377	3
2023-12-15	15	1	SG_15	11	1	0.01467	3
2023-12-15	15	1	SG_15	11	2	0.01234	3
2023-12-15	15	1	SG_15	11	3	0.01887	3
2023-12-15	15	1	SG_15	11	4	0.0196	3
2023-12-15	15	1	SG_15	11	5	0.01191	3
2023-12-15	15	1	SG_15	11	6	0.01007	3
2023-12-15	15	1	SG_15	11	7	0.01329	3
2023-12-15	15	1	SG_15	11	8	0.01489	3
2023-12-15	15	1	SG_15	11	9	0.01392	3
2023-12-15	15	1	SG_15	11	10	0.01183	3
2023-12-15	15	1	SG_15	12	1	0.01364	3
2023-12-15	15	1	SG_15	12	2	0.01787	3
2023-12-15	15	1	SG_15	12	3	0.01763	3
2023-12-15	15	1	SG_15	12	4	0.01972	3
2023-12-15	15	1	SG_15	12	5	0.01549	3
2023-12-15	15	1	SG_15	12	6	0.01581	3
2023-12-15	15	1	SG_15	12	7	0.01853	3
2023-12-15	15	1	SG_15	12	8	0.01682	3
2023-12-15	15	1	SG_15	12	9	0.01305	3
2023-12-15	15	1	SG_15	12	10	0.0176	3
2023-12-15	15	1	SG_15	13	1	0.01498	3
2023-12-15	15	1	SG_15	13	2	0.00995	3
2023-12-15	15	1	SG_15	13	3	0.01561	3
2023-12-15	15	1	SG_15	13	4	0.01294	3
2023-12-15	15	1	SG_15	13	5	0.01538	3
2023-12-15	15	1	SG_15	13	6	0.01276	3
2023-12-15	15	1	SG_15	13	7	0.00834	3
2023-12-15	15	1	SG_15	13	8	0.01482	3
2023-12-15	15	1	SG_15	13	9	0.02039	3
2023-12-15	15	1	SG_15	13	10	0.01306	3
2023-12-15	15	1	SG_15	14	1	0.02023	3
2023-12-15	15	1	SG_15	14	2	0.02049	3
2023-12-15	15	1	SG_15	14	3	0.01564	3
2023-12-15	15	1	SG_15	14	4	0.01668	3
2023-12-15	15	1	SG_15	14	5	0.01718	3
2023-12-15	15	1	SG_15	14	6	0.01559	3
2023-12-15	15	1	SG_15	14	7	0.01955	3
2023-12-15	15	1	SG_15	14	8	0.01824	3
2023-12-15	15	1	SG_15	14	9	0.01584	3
2023-12-15	15	1	SG_15	14	10	0.0197	3
2023-12-15	15	1	SG_15	15	1	0.01638	3
2023-12-15	15	1	SG_15	15	2	0.02009	3
2023-12-15	15	1	SG_15	15	3	0.01842	3
2023-12-15	15	1	SG_15	15	4	0.02253	3
2023-12-15	15	1	SG_15	15	5	0.02283	3
2023-12-15	15	1	SG_15	15	6	0.01639	3
2023-12-15	15	1	SG_15	15	7	0.01753	3
2023-12-15	15	1	SG_15	15	8	0.01401	3
2023-12-15	15	1	SG_15	15	9	0.01668	3
2023-12-15	15	1	SG_15	15	10	0.02271	3
2023-12-22	22	1	Control	1	1	0.06657	5
2023-12-22	22	1	Control	1	2	0.08079	6
2023-12-22	22	1	Control	1	3	0.05993	5
2023-12-22	22	1	Control	1	4	0.07758	6
2023-12-22	22	1	Control	1	5	0.05968	5
2023-12-22	22	1	Control	1	6	0.04907	5
2023-12-22	22	1	Control	1	7	0.0755	6
2023-12-22	22	1	Control	1	8	0.04874	6
2023-12-22	22	1	Control	1	9	0.0626	5
2023-12-22	22	1	Control	1	10	0.0583	5
2023-12-22	22	1	Control	2	1	0.02516	5
2023-12-22	22	1	Control	2	2	0.06806	5
2023-12-22	22	1	Control	2	3	0.04992	6
2023-12-22	22	1	Control	2	4	0.06655	5
2023-12-22	22	1	Control	2	5	0.0824	6
2023-12-22	22	1	Control	2	6	0.05735	5
2023-12-22	22	1	Control	2	7	0.04402	5
2023-12-22	22	1	Control	2	8	0.0354	5
2023-12-22	22	1	Control	2	9	0.04519	5
2023-12-22	22	1	Control	2	10	0.04854	5
2023-12-22	22	1	Control	3	1	0.06004	5
2023-12-22	22	1	Control	3	2	0.05026	5
2023-12-22	22	1	Control	3	3	0.05364	5
2023-12-22	22	1	Control	3	4	0.04398	5
2023-12-22	22	1	Control	3	5	0.0688	6
2023-12-22	22	1	Control	3	6	0.06207	5
2023-12-22	22	1	Control	3	7	0.05328	5
2023-12-22	22	1	Control	3	8	0.06103	5
2023-12-22	22	1	Control	3	9	0.06495	5
2023-12-22	22	1	Control	3	10	0.04671	5
2023-12-22	22	1	Control	4	1	0.07035	6
2023-12-22	22	1	Control	4	2	0.05618	5
2023-12-22	22	1	Control	4	3	0.06547	5
2023-12-22	22	1	Control	4	4	0.02725	4
2023-12-22	22	1	Control	4	5	0.04505	5
2023-12-22	22	1	Control	4	6	0.07825	6
2023-12-22	22	1	Control	4	7	0.07396	6
2023-12-22	22	1	Control	4	8	0.03626	5
2023-12-22	22	1	Control	4	9	0.06814	5
2023-12-22	22	1	Control	4	10	0.08301	6
2023-12-22	22	1	Control	5	1	0.06846	6
2023-12-22	22	1	Control	5	2	0.06752	6
2023-12-22	22	1	Control	5	3	0.0672	5
2023-12-22	22	1	Control	5	4	0.03259	6
2023-12-22	22	1	Control	5	5	0.06853	5
2023-12-22	22	1	Control	5	6	0.03919	5
2023-12-22	22	1	Control	5	7	0.03825	5
2023-12-22	22	1	Control	5	8	0.05862	5
2023-12-22	22	1	Control	5	9	0.03755	5
2023-12-22	22	1	Control	5	10	0.03283	5
2023-12-22	22	1	SG_75	6	1	0.02957	5
2023-12-22	22	1	SG_75	6	2	0.02366	5
2023-12-22	22	1	SG_75	6	3	0.0484	6
2023-12-22	22	1	SG_75	6	4	0.04065	6
2023-12-22	22	1	SG_75	6	5	0.0514	6
2023-12-22	22	1	SG_75	6	6	0.03321	5
2023-12-22	22	1	SG_75	6	7	0.03909	6
2023-12-22	22	1	SG_75	6	8	0.03816	6
2023-12-22	22	1	SG_75	6	9	0.03401	5
2023-12-22	22	1	SG_75	6	10	0.06353	6
2023-12-22	22	1	SG_75	7	1	0.0441	6
2023-12-22	22	1	SG_75	7	2	0.03926	5
2023-12-22	22	1	SG_75	7	3	0.03762	5
2023-12-22	22	1	SG_75	7	4	0.03241	5
2023-12-22	22	1	SG_75	7	5	0.02139	5
2023-12-22	22	1	SG_75	7	6	0.01913	5
2023-12-22	22	1	SG_75	7	7	0.04847	5
2023-12-22	22	1	SG_75	7	8	0.03791	5
2023-12-22	22	1	SG_75	7	9	0.03448	5
2023-12-22	22	1	SG_75	7	10	0.03044	5
2023-12-22	22	1	SG_75	8	1	0.03497	5
2023-12-22	22	1	SG_75	8	2	0.03726	5
2023-12-22	22	1	SG_75	8	3	0.03638	5
2023-12-22	22	1	SG_75	8	4	0.04885	5
2023-12-22	22	1	SG_75	8	5	0.05628	5
2023-12-22	22	1	SG_75	8	6	0.05186	5
2023-12-22	22	1	SG_75	8	7	0.0683	6
2023-12-22	22	1	SG_75	8	8	0.04678	5
2023-12-22	22	1	SG_75	8	9	0.04333	5
2023-12-22	22	1	SG_75	8	10	0.04695	6
2023-12-22	22	1	SG_75	9	1	0.068	6
2023-12-22	22	1	SG_75	9	2	0.05577	6
2023-12-22	22	1	SG_75	9	3	0.046	5
2023-12-22	22	1	SG_75	9	4	0.03018	5
2023-12-22	22	1	SG_75	9	5	0.04667	5
2023-12-22	22	1	SG_75	9	6	0.05261	5
2023-12-22	22	1	SG_75	9	7	0.04239	5
2023-12-22	22	1	SG_75	9	8	0.03013	5
2023-12-22	22	1	SG_75	9	9	0.04277	5
2023-12-22	22	1	SG_75	9	10	0.02306	5
2023-12-22	22	1	SG_75	10	1	0.04162	5
2023-12-22	22	1	SG_75	10	2	0.04757	6
2023-12-22	22	1	SG_75	10	3	0.0416	5
2023-12-22	22	1	SG_75	10	4	0.03199	6
2023-12-22	22	1	SG_75	10	5	0.03265	6
2023-12-22	22	1	SG_75	10	6	0.03588	5
2023-12-22	22	1	SG_75	10	7	0.03203	6
2023-12-22	22	1	SG_75	10	8	0.03269	5
2023-12-22	22	1	SG_75	10	9	0.05092	5
2023-12-22	22	1	SG_75	10	10	0.03941	5
2023-12-22	22	1	SG_15	11	1	0.0701	6
2023-12-22	22	1	SG_15	11	2	0.07021	6
2023-12-22	22	1	SG_15	11	3	0.077	6
2023-12-22	22	1	SG_15	11	4	0.0325	5
2023-12-22	22	1	SG_15	11	5	0.07162	5
2023-12-22	22	1	SG_15	11	6	0.06116	6
2023-12-22	22	1	SG_15	11	7	0.05046	6
2023-12-22	22	1	SG_15	11	8	0.05184	5
2023-12-22	22	1	SG_15	11	9	0.05292	5
2023-12-22	22	1	SG_15	11	10	0.06398	5
2023-12-22	22	1	SG_15	12	1	0.05374	5
2023-12-22	22	1	SG_15	12	2	0.05361	5
2023-12-22	22	1	SG_15	12	3	0.05224	6
2023-12-22	22	1	SG_15	12	4	0.06521	6
2023-12-22	22	1	SG_15	12	5	0.06187	6
2023-12-22	22	1	SG_15	12	6	0.0626	6
2023-12-22	22	1	SG_15	12	7	0.05843	5
2023-12-22	22	1	SG_15	12	8	0.05473	5
2023-12-22	22	1	SG_15	12	9	0.04193	5
2023-12-22	22	1	SG_15	12	10	0.06301	6
2023-12-22	22	1	SG_15	13	1	0.05872	6
2023-12-22	22	1	SG_15	13	2	0.02977	5
2023-12-22	22	1	SG_15	13	3	0.06998	6
2023-12-22	22	1	SG_15	13	4	0.0302	5
2023-12-22	22	1	SG_15	13	5	0.05279	5
2023-12-22	22	1	SG_15	13	6	0.05563	6
2023-12-22	22	1	SG_15	13	7	0.03723	5
2023-12-22	22	1	SG_15	13	8	0.06277	6
2023-12-22	22	1	SG_15	13	9	0.02901	5
2023-12-22	22	1	SG_15	13	10	0.02184	5
2023-12-22	22	1	SG_15	14	1	0.0694	6
2023-12-22	22	1	SG_15	14	2	0.03851	5
2023-12-22	22	1	SG_15	14	3	0.08477	5
2023-12-22	22	1	SG_15	14	4	0.06715	6
2023-12-22	22	1	SG_15	14	5	0.06575	5
2023-12-22	22	1	SG_15	14	6	0.06162	5
2023-12-22	22	1	SG_15	14	7	0.07805	6
2023-12-22	22	1	SG_15	14	8	0.0478	5
2023-12-22	22	1	SG_15	14	9	0.06571	5
2023-12-22	22	1	SG_15	14	10	0.05466	5
2023-12-22	22	1	SG_15	15	1	0.08374	5
2023-12-22	22	1	SG_15	15	2	0.08474	6
2023-12-22	22	1	SG_15	15	3	0.08048	5
2023-12-22	22	1	SG_15	15	4	0.07805	5
2023-12-22	22	1	SG_15	15	5	0.08514	5
2023-12-22	22	1	SG_15	15	6	0.07028	5
2023-12-22	22	1	SG_15	15	7	0.09809	6
2023-12-22	22	1	SG_15	15	8	0.06311	5
2023-12-22	22	1	SG_15	15	9	0.06017	5
2023-12-22	22	1	SG_15	15	10	0.07782	5
2023-12-29	29	1	Control	1	1	0.17229	7
2023-12-29	29	1	Control	1	2	0.11354	7
2023-12-29	29	1	Control	1	3	0.18068	7
2023-12-29	29	1	Control	1	4	0.17714	7
2023-12-29	29	1	Control	1	5	0.13998	7
2023-12-29	29	1	Control	1	6	0.16403	7
2023-12-29	29	1	Control	1	7	0.16156	7
2023-12-29	29	1	Control	1	8	0.09517	6
2023-12-29	29	1	Control	1	9	0.1408	6
2023-12-29	29	1	Control	1	10	0.14077	6
2023-12-29	29	1	Control	2	1	0.15796	7
2023-12-29	29	1	Control	2	2	0.11419	6
2023-12-29	29	1	Control	2	3	0.13744	7
2023-12-29	29	1	Control	2	4	0.09439	6
2023-12-29	29	1	Control	2	5	0.11705	7
2023-12-29	29	1	Control	2	6	0.10586	6
2023-12-29	29	1	Control	2	7	0.2036	7
2023-12-29	29	1	Control	2	8	0.09461	7
2023-12-29	29	1	Control	2	9	0.06592	6
2023-12-29	29	1	Control	2	10	0.11004	7
2023-12-29	29	1	Control	3	1	0.10798	6
2023-12-29	29	1	Control	3	2	0.11735	6
2023-12-29	29	1	Control	3	3	0.15849	7
2023-12-29	29	1	Control	3	4	0.12741	7
2023-12-29	29	1	Control	3	5	0.1481	7
2023-12-29	29	1	Control	3	6	0.12371	6
2023-12-29	29	1	Control	3	7	0.11702	7
2023-12-29	29	1	Control	3	8	0.18615	7
2023-12-29	29	1	Control	3	9	0.13361	6
2023-12-29	29	1	Control	3	10	0.13089	6
2023-12-29	29	1	Control	4	1	0.15495	7
2023-12-29	29	1	Control	4	2	0.12677	7
2023-12-29	29	1	Control	4	3	0.10495	6
2023-12-29	29	1	Control	4	4	0.12083	6
2023-12-29	29	1	Control	4	5	0.12905	7
2023-12-29	29	1	Control	4	6	0.11368	7
2023-12-29	29	1	Control	4	7	0.11406	6
2023-12-29	29	1	Control	4	8	0.15148	7
2023-12-29	29	1	Control	4	9	0.1138	6
2023-12-29	29	1	Control	4	10	0.13699	6
2023-12-29	29	1	Control	5	1	0.14804	7
2023-12-29	29	1	Control	5	2	0.12509	7
2023-12-29	29	1	Control	5	3	0.17141	7
2023-12-29	29	1	Control	5	4	0.22886	7
2023-12-29	29	1	Control	5	5	0.13218	6
2023-12-29	29	1	Control	5	6	0.09389	6
2023-12-29	29	1	Control	5	7	0.10601	6
2023-12-29	29	1	Control	5	8	0.10625	7
2023-12-29	29	1	Control	5	9	0.11679	7
2023-12-29	29	1	Control	5	10	0.08501	6
2023-12-29	29	1	SG_75	6	1	0.09495	7
2023-12-29	29	1	SG_75	6	2	0.11072	6
2023-12-29	29	1	SG_75	6	3	0.1206	6
2023-12-29	29	1	SG_75	6	4	0.1197	7
2023-12-29	29	1	SG_75	6	5	0.12304	6
2023-12-29	29	1	SG_75	6	6	0.12192	6
2023-12-29	29	1	SG_75	6	7	0.11364	6
2023-12-29	29	1	SG_75	6	8	0.08149	6
2023-12-29	29	1	SG_75	6	9	0.06793	6
2023-12-29	29	1	SG_75	6	10	0.10425	7
2023-12-29	29	1	SG_75	7	1	0.13036	6
2023-12-29	29	1	SG_75	7	2	0.086	6
2023-12-29	29	1	SG_75	7	3	0.11842	6
2023-12-29	29	1	SG_75	7	4	0.05192	6
2023-12-29	29	1	SG_75	7	5	0.08069	6
2023-12-29	29	1	SG_75	7	6	0.08257	6
2023-12-29	29	1	SG_75	7	7	0.1331	6
2023-12-29	29	1	SG_75	7	8	0.09349	6
2023-12-29	29	1	SG_75	7	9	0.09453	7
2023-12-29	29	1	SG_75	7	10	0.12718	7
2023-12-29	29	1	SG_75	8	1	0.0852	6
2023-12-29	29	1	SG_75	8	2	0.13456	6
2023-12-29	29	1	SG_75	8	3	0.08499	6
2023-12-29	29	1	SG_75	8	4	0.12123	6
2023-12-29	29	1	SG_75	8	5	0.10959	6
2023-12-29	29	1	SG_75	8	6	0.09535	7
2023-12-29	29	1	SG_75	8	7	0.12793	6
2023-12-29	29	1	SG_75	8	8	0.14377	6
2023-12-29	29	1	SG_75	8	9	0.09566	6
2023-12-29	29	1	SG_75	8	10	0.11952	7
2023-12-29	29	1	SG_75	9	1	0.10198	7
2023-12-29	29	1	SG_75	9	2	0.11554	6
2023-12-29	29	1	SG_75	9	3	0.07816	6
2023-12-29	29	1	SG_75	9	4	0.14631	6
2023-12-29	29	1	SG_75	9	5	0.11817	6
2023-12-29	29	1	SG_75	9	6	0.12289	6
2023-12-29	29	1	SG_75	9	7	0.19942	7
2023-12-29	29	1	SG_75	9	8	0.06744	6
2023-12-29	29	1	SG_75	9	9	0.07235	6
2023-12-29	29	1	SG_75	9	10	0.11194	6
2023-12-29	29	1	SG_75	10	1	0.09534	7
2023-12-29	29	1	SG_75	10	2	0.12377	6
2023-12-29	29	1	SG_75	10	3	0.08097	6
2023-12-29	29	1	SG_75	10	4	0.06317	6
2023-12-29	29	1	SG_75	10	5	0.09198	7
2023-12-29	29	1	SG_75	10	6	0.11995	6
2023-12-29	29	1	SG_75	10	7	0.1019	7
2023-12-29	29	1	SG_75	10	8	0.17291	7
2023-12-29	29	1	SG_75	10	9	0.0776	6
2023-12-29	29	1	SG_75	10	10	0.12754	6
2023-12-29	29	1	SG_15	11	1	0.17333	7
2023-12-29	29	1	SG_15	11	2	0.15579	7
2023-12-29	29	1	SG_15	11	3	0.14222	7
2023-12-29	29	1	SG_15	11	4	0.126	6
2023-12-29	29	1	SG_15	11	5	0.21485	7
2023-12-29	29	1	SG_15	11	6	0.10993	6
2023-12-29	29	1	SG_15	11	7	0.16681	6
2023-12-29	29	1	SG_15	11	8	0.14456	7
2023-12-29	29	1	SG_15	11	9	0.16604	7
2023-12-29	29	1	SG_15	11	10	0.12366	7
2023-12-29	29	1	SG_15	12	1	0.14862	7
2023-12-29	29	1	SG_15	12	2	0.18547	7
2023-12-29	29	1	SG_15	12	3	0.12802	7
2023-12-29	29	1	SG_15	12	4	0.13543	7
2023-12-29	29	1	SG_15	12	5	0.13934	7
2023-12-29	29	1	SG_15	12	6	0.18771	7
2023-12-29	29	1	SG_15	12	7	0.20835	7
2023-12-29	29	1	SG_15	12	8	0.1345	7
2023-12-29	29	1	SG_15	12	9	0.18686	6
2023-12-29	29	1	SG_15	12	10	0.12154	7
2023-12-29	29	1	SG_15	13	1	0.13959	6
2023-12-29	29	1	SG_15	13	2	0.20746	7
2023-12-29	29	1	SG_15	13	3	0.14352	6
2023-12-29	29	1	SG_15	13	4	0.14542	6
2023-12-29	29	1	SG_15	13	5	0.21675	7
2023-12-29	29	1	SG_15	13	6	0.12808	7
2023-12-29	29	1	SG_15	13	7	0.1368	7
2023-12-29	29	1	SG_15	13	8	0.10981	6
2023-12-29	29	1	SG_15	13	9	0.12049	6
2023-12-29	29	1	SG_15	13	10	0.14192	6
2023-12-29	29	1	SG_15	14	1	0.21312	7
2023-12-29	29	1	SG_15	14	2	0.13983	7
2023-12-29	29	1	SG_15	14	3	0.18496	7
2023-12-29	29	1	SG_15	14	4	0.17337	7
2023-12-29	29	1	SG_15	14	5	0.2424	7
2023-12-29	29	1	SG_15	14	6	0.19223	7
2023-12-29	29	1	SG_15	14	7	0.12546	6
2023-12-29	29	1	SG_15	14	8	0.19591	7
2023-12-29	29	1	SG_15	14	9	0.13179	6
2023-12-29	29	1	SG_15	14	10	0.15126	6
2023-12-29	29	1	SG_15	15	1	0.23671	7
2023-12-29	29	1	SG_15	15	2	0.19117	7
2023-12-29	29	1	SG_15	15	3	0.15336	7
2023-12-29	29	1	SG_15	15	4	0.15759	7
2023-12-29	29	1	SG_15	15	5	0.14723	6
2023-12-29	29	1	SG_15	15	6	0.18663	7
2023-12-29	29	1	SG_15	15	7	0.13373	7
2023-12-29	29	1	SG_15	15	8	0.13711	6
2023-12-29	29	1	SG_15	15	9	0.20712	7
2023-12-29	29	1	SG_15	15	10	0.15981	7
2024-01-05	36	1	Control	1	1	0.22856	7	J
2024-01-05	36	1	Control	1	2	0.32468	8	F
2024-01-05	36	1	Control	1	3	0.21908	7	J
2024-01-05	36	1	Control	1	4	0.3323	8	F
2024-01-05	36	1	Control	1	5	0.17584	8	M
2024-01-05	36	1	Control	1	6	0.19235	7	J
2024-01-05	36	1	Control	1	7	0.16824	8	M
2024-01-05	36	1	Control	1	8	0.15669	7	J
2024-01-05	36	1	Control	1	9	0.25443	7	J
2024-01-05	36	1	Control	1	10	0.19105	8	M
2024-01-05	36	1	Control	2	1	0.23853	8	F
2024-01-05	36	1	Control	2	2	0.25044	7	J
2024-01-05	36	1	Control	2	3	0.26105	8	F
2024-01-05	36	1	Control	2	4	0.16193	7	J
2024-01-05	36	1	Control	2	5	0.26383	8	F
2024-01-05	36	1	Control	2	6	0.22141	7	J
2024-01-05	36	1	Control	2	7	0.26292	7	J
2024-01-05	36	1	Control	2	8	0.19539	7	J
2024-01-05	36	1	Control	2	9	0.35505	8	F
2024-01-05	36	1	Control	2	10	0.17491	8	M
2024-01-05	36	1	Control	3	1	0.31489	8	F
2024-01-05	36	1	Control	3	2	0.23631	7	J
2024-01-05	36	1	Control	3	3	0.25089	8	M
2024-01-05	36	1	Control	3	4	0.18021	7	J
2024-01-05	36	1	Control	3	5	0.20878	8	F
2024-01-05	36	1	Control	3	6	0.34997	8	F
2024-01-05	36	1	Control	3	7	0.2224	8	M
2024-01-05	36	1	Control	3	8	0.2048	7	J
2024-01-05	36	1	Control	3	9	0.23428	7	J
2024-01-05	36	1	Control	3	10	0.20026	8	M
2024-01-05	36	1	Control	4	1	0.21412	7	J
2024-01-05	36	1	Control	4	2	0.24969	7	J
2024-01-05	36	1	Control	4	3	0.20339	8	F
2024-01-05	36	1	Control	4	4	0.20493	8	F
2024-01-05	36	1	Control	4	5	0.24897	7	J
2024-01-05	36	1	Control	4	6	0.19354	8	F
2024-01-05	36	1	Control	4	7	0.19028	8	F
2024-01-05	36	1	Control	4	8	0.17475	7	J
2024-01-05	36	1	Control	4	9	0.30485	8	F
2024-01-05	36	1	Control	4	10	0.17991	7	J
2024-01-05	36	1	Control	5	1	0.21908	8	F
2024-01-05	36	1	Control	5	2	0.24811	7	J
2024-01-05	36	1	Control	5	3	0.15534	7	J
2024-01-05	36	1	Control	5	4	0.30963	8	F
2024-01-05	36	1	Control	5	5	0.16352	8	M
2024-01-05	36	1	Control	5	6	0.26159	7	J
2024-01-05	36	1	Control	5	7	0.25506	8	F
2024-01-05	36	1	Control	5	8	0.17419	7	J
2024-01-05	36	1	Control	5	9	0.20119	8	M
2024-01-05	36	1	Control	5	10	0.20247	7	J
2024-01-05	36	1	SG_75	6	1	0.21037	8	M
2024-01-05	36	1	SG_75	6	2	0.29117	8	F
2024-01-05	36	1	SG_75	6	3	0.2231	8	M
2024-01-05	36	1	SG_75	6	4	0.14877	7	J
2024-01-05	36	1	SG_75	6	5	0.17854	8	M
2024-01-05	36	1	SG_75	6	6	0.18653	8	F
2024-01-05	36	1	SG_75	6	7	0.13259	7	J
2024-01-05	36	1	SG_75	6	8	0.23112	8	M
2024-01-05	36	1	SG_75	6	9	0.18949	7	J
2024-01-05	36	1	SG_75	6	10	0.24266	8	F
2024-01-05	36	1	SG_75	7	1	0.23508	7	J
2024-01-05	36	1	SG_75	7	2	0.20924	7	J
2024-01-05	36	1	SG_75	7	3	0.1391	7	J
2024-01-05	36	1	SG_75	7	4	0.13724	7	J
2024-01-05	36	1	SG_75	7	5	0.21935	7	J
2024-01-05	36	1	SG_75	7	6	0.1679	7	J
2024-01-05	36	1	SG_75	7	7	0.16753	8	F
2024-01-05	36	1	SG_75	7	8	0.15394	7	J
2024-01-05	36	1	SG_75	7	9	0.14521	7	J
2024-01-05	36	1	SG_75	7	10	0.21069	7	J
2024-01-05	36	1	SG_75	8	1	0.16016	8	F
2024-01-05	36	1	SG_75	8	2	0.23083	7	J
2024-01-05	36	1	SG_75	8	3	0.2241	7	J
2024-01-05	36	1	SG_75	8	4	0.2416	7	J
2024-01-05	36	1	SG_75	8	5	0.12625	7	J
2024-01-05	36	1	SG_75	8	6	0.15618	8	M
2024-01-05	36	1	SG_75	8	7	0.20375	8	F
2024-01-05	36	1	SG_75	8	8	0.21316	7	J
2024-01-05	36	1	SG_75	8	9	0.18874	7	J
2024-01-05	36	1	SG_75	8	10	0.12619	7	J
2024-01-05	36	1	SG_75	9	1	0.31116	8	F
2024-01-05	36	1	SG_75	9	2	0.12779	7	J
2024-01-05	36	1	SG_75	9	3	0.18648	7	J
2024-01-05	36	1	SG_75	9	4	0.24118	7	J
2024-01-05	36	1	SG_75	9	5	0.17825	8	M
2024-01-05	36	1	SG_75	9	6	0.21975	7	J
2024-01-05	36	1	SG_75	9	7	0.12707	7	J
2024-01-05	36	1	SG_75	9	8	0.18215	8	M
2024-01-05	36	1	SG_75	9	9	0.21852	7	J
2024-01-05	36	1	SG_75	9	10	0.12509	7	J
2024-01-05	36	1	SG_75	10	1	0.20173	7	J
2024-01-05	36	1	SG_75	10	2	0.1332	8	M
2024-01-05	36	1	SG_75	10	3	0.19809	8	F
2024-01-05	36	1	SG_75	10	4	0.18736	7	J
2024-01-05	36	1	SG_75	10	5	0.18513	8	F
2024-01-05	36	1	SG_75	10	6	0.16042	8	M
2024-01-05	36	1	SG_75	10	7	0.11543	7	J
2024-01-05	36	1	SG_75	10	8	0.203	8	F
2024-01-05	36	1	SG_75	10	9	0.20215	7	J
2024-01-05	36	1	SG_75	10	10	0.12733	8	M
2024-01-05	36	1	SG_15	11	1	0.30371	8	F
2024-01-05	36	1	SG_15	11	2	0.219	8	M
2024-01-05	36	1	SG_15	11	3	0.18862	8	M
2024-01-05	36	1	SG_15	11	4	0.17817	8	M
2024-01-05	36	1	SG_15	11	5	0.18943	8	M
2024-01-05	36	1	SG_15	11	6	0.30039	8	F
2024-01-05	36	1	SG_15	11	7	0.232	7	J
2024-01-05	36	1	SG_15	11	8	0.22158	8	M
2024-01-05	36	1	SG_15	11	9	0.19215	8	M
2024-01-05	36	1	SG_15	11	10	0.29208	8	F
2024-01-05	36	1	SG_15	12	1	0.30097	8	F
2024-01-05	36	1	SG_15	12	2	0.21008	8	M
2024-01-05	36	1	SG_15	12	3	0.2093	8	M
2024-01-05	36	1	SG_15	12	4	0.16909	7	J
2024-01-05	36	1	SG_15	12	5	0.22258	8	M
2024-01-05	36	1	SG_15	12	6	0.27677	8	F
2024-01-05	36	1	SG_15	12	7	0.20987	8	M
2024-01-05	36	1	SG_15	12	8	0.16935	8	M
2024-01-05	36	1	SG_15	12	9	0.26656	7	J
2024-01-05	36	1	SG_15	12	10	0.21876	8	M
2024-01-05	36	1	SG_15	13	1	0.15289	7	J
2024-01-05	36	1	SG_15	13	2	0.20818	7	J
2024-01-05	36	1	SG_15	13	3	0.22454	8	F
2024-01-05	36	1	SG_15	13	4	0.24749	7	J
2024-01-05	36	1	SG_15	13	5	0.20412	8	F
2024-01-05	36	1	SG_15	13	6	0.1723	8	M
2024-01-05	36	1	SG_15	13	7	0.25794	7	J
2024-01-05	36	1	SG_15	13	8	0.14839	7	J
2024-01-05	36	1	SG_15	13	9	0.26645	8	F
2024-01-05	36	1	SG_15	13	10	0.25011	7	J
2024-01-05	36	1	SG_15	14	1	0.31671	8	F
2024-01-05	36	1	SG_15	14	2	0.29847	8	F
2024-01-05	36	1	SG_15	14	3	0.15496	8	M
2024-01-05	36	1	SG_15	14	4	0.15095	8	M
2024-01-05	36	1	SG_15	14	5	0.2239	7	J
2024-01-05	36	1	SG_15	14	6	0.20425	7	J
2024-01-05	36	1	SG_15	14	7	0.21184	8	M
2024-01-05	36	1	SG_15	14	8	0.27943	8	F
2024-01-05	36	1	SG_15	14	9	0.22765	8	M
2024-01-05	36	1	SG_15	14	10	0.35343	8	F
2024-01-05	36	1	SG_15	15	1	0.355	8	F
2024-01-05	36	1	SG_15	15	2	0.24046	8	F
2024-01-05	36	1	SG_15	15	3	0.19397	8	M
2024-01-05	36	1	SG_15	15	4	0.23402	7	J
2024-01-05	36	1	SG_15	15	5	0.23284	8	M
2024-01-05	36	1	SG_15	15	6	0.15277	8	M
2024-01-05	36	1	SG_15	15	7	0.24598	7	J
2024-01-05	36	1	SG_15	15	8	0.32705	8	F
2024-01-05	36	1	SG_15	15	9	0.2112	8	M
2024-01-05	36	1	SG_15	15	10	0.11368	7	J
2024-01-12	43	1	Control	1	1	0.19622	8	M
2024-01-12	43	1	Control	1	2	0.30104	8	F
2024-01-12	43	1	Control	1	3	0.40554	8	F
2024-01-12	43	1	Control	1	4	0.38632	8	F
2024-01-12	43	1	Control	1	5	0.21595	8	M
2024-01-12	43	1	Control	1	6	0.20142	8	M
2024-01-12	43	1	Control	1	7	0.32977	8	F
2024-01-12	43	1	Control	1	8	0.18781	8	M
2024-01-12	43	1	Control	1	9	0.38157	8	F
2024-01-12	43	1	Control	1	10	0.19536	8	M
2024-01-12	43	1	Control	2	1	0.22153	8	M
2024-01-12	43	1	Control	2	2	0.21228	8	M
2024-01-12	43	1	Control	2	3	0.30875	8	F
2024-01-12	43	1	Control	2	4	0.41518	8	F
2024-01-12	43	1	Control	2	5	0.19029	8	M
2024-01-12	43	1	Control	2	6	0.27173	8	F
2024-01-12	43	1	Control	2	7	0.23812	8	F
2024-01-12	43	1	Control	2	8	0.2344	8	M
2024-01-12	43	1	Control	2	9	0.32938	8	F
2024-01-12	43	1	Control	2	10	0.23109	8	M
2024-01-12	43	1	Control	3	1	0.28174	8	F
2024-01-12	43	1	Control	3	2	0.2031	8	M
2024-01-12	43	1	Control	3	3	0.21616	8	M
2024-01-12	43	1	Control	3	4	0.30009	8	F
2024-01-12	43	1	Control	3	5	0.27217	8	M
2024-01-12	43	1	Control	3	6	0.34612	8	F
2024-01-12	43	1	Control	3	7	0.28246	8	F
2024-01-12	43	1	Control	3	8	0.20995	8	M
2024-01-12	43	1	Control	3	9	0.23818	8	M
2024-01-12	43	1	Control	3	10	0.338	8	F
2024-01-12	43	1	Control	4	1	0.20693	8	M
2024-01-12	43	1	Control	4	2	0.34768	8	F
2024-01-12	43	1	Control	4	3	0.25875	8	M
2024-01-12	43	1	Control	4	4	0.37328	8	F
2024-01-12	43	1	Control	4	5	0.26538	8	M
2024-01-12	43	1	Control	4	6	0.30133	8	F
2024-01-12	43	1	Control	4	7	0.24035	8	M
2024-01-12	43	1	Control	4	8	0.21034	8	M
2024-01-12	43	1	Control	4	9	0.34112	8	F
2024-01-12	43	1	Control	4	10	0.42008	8	F
2024-01-12	43	1	Control	5	1	0.34771	8	F
2024-01-12	43	1	Control	5	2	0.39141	8	F
2024-01-12	43	1	Control	5	3	0.18005	8	M
2024-01-12	43	1	Control	5	4	0.19217	8	M
2024-01-12	43	1	Control	5	5	0.20203	8	M
2024-01-12	43	1	Control	5	6	0.27776	8	F
2024-01-12	43	1	Control	5	7	0.36105	8	F
2024-01-12	43	1	Control	5	8	0.20717	8	F
2024-01-12	43	1	Control	5	9	0.19846	8	M
2024-01-12	43	1	Control	5	10	0.17857	8	M
2024-01-14	45	1	SG_75	6	1	0.20646	8	F
2024-01-14	45	1	SG_75	6	2	0.15254	8	M
2024-01-14	45	1	SG_75	6	3	0.16294	8	M
2024-01-14	45	1	SG_75	6	4	0.26523	8	F
2024-01-14	45	1	SG_75	6	5	0.16998	8	M
2024-01-14	45	1	SG_75	6	6	0.27988	8	F
2024-01-14	45	1	SG_75	6	7	0.19082	8	M
2024-01-14	45	1	SG_75	6	8	0.22873	8	F
2024-01-14	45	1	SG_75	6	9	0.26878	8	F
2024-01-14	45	1	SG_75	6	10	0.21035	8	M
2024-01-14	45	1	SG_75	7	1	0.25662	8	F
2024-01-14	45	1	SG_75	7	2	0.16454	8	M
2024-01-14	45	1	SG_75	7	3	0.18931	8	F
2024-01-14	45	1	SG_75	7	4	0.16483	8	M
2024-01-14	45	1	SG_75	7	5	0.23177	8	F
2024-01-14	45	1	SG_75	7	6	0.25101	8	M
2024-01-14	45	1	SG_75	7	7	0.17519	8	F
2024-01-14	45	1	SG_75	7	8	0.25289	8	F
2024-01-14	45	1	SG_75	7	9	0.17349	8	M
2024-01-14	45	1	SG_75	7	10	0.16098	8	M
2024-01-14	45	1	SG_75	8	1	0.15944	8	M
2024-01-14	45	1	SG_75	8	2	0.32267	8	F
2024-01-14	45	1	SG_75	8	3	0.19689	8	M
2024-01-14	45	1	SG_75	8	4	0.32909	8	F
2024-01-14	45	1	SG_75	8	5	0.22792	8	F
2024-01-14	45	1	SG_75	8	6	0.12989	8	M
2024-01-14	45	1	SG_75	8	7	0.16937	8	M
2024-01-14	45	1	SG_75	8	8	0.31716	8	F
2024-01-14	45	1	SG_75	8	9	0.1507	8	M
2024-01-14	45	1	SG_75	8	10	0.31935	8	F
2024-01-14	45	1	SG_75	9	1	0.2322	8	F
2024-01-14	45	1	SG_75	9	2	0.21027	8	F
2024-01-14	45	1	SG_75	9	3	0.16415	8	M
2024-01-14	45	1	SG_75	9	4	0.17576	8	M
2024-01-14	45	1	SG_75	9	5	0.22016	8	M
2024-01-14	45	1	SG_75	9	6	0.28412	8	F
2024-01-14	45	1	SG_75	9	7	0.31217	8	F
2024-01-14	45	1	SG_75	9	8	0.20121	8	M
2024-01-14	45	1	SG_75	9	9	0.21247	8	F
2024-01-14	45	1	SG_75	9	10	0.22056	8	M
2024-01-14	45	1	SG_75	10	1	0.19133	8	M
2024-01-14	45	1	SG_75	10	2	0.25305	8	F
2024-01-14	45	1	SG_75	10	3	0.15385	8	M
2024-01-14	45	1	SG_75	10	4	0.22659	8	F
2024-01-14	45	1	SG_75	10	5	0.24782	8	F
2024-01-14	45	1	SG_75	10	6	0.21942	8	M
2024-01-14	45	1	SG_75	10	7	0.21014	8	M
2024-01-14	45	1	SG_75	10	8	0.17678	8	F
2024-01-14	45	1	SG_75	10	9	0.12894	8	M
2024-01-14	45	1	SG_75	10	10	0.23096	8	F
2024-01-12	43	1	SG_15	11	1	0.37104	8	F
2024-01-12	43	1	SG_15	11	2	0.22369	8	M
2024-01-12	43	1	SG_15	11	3	0.20823	8	M
2024-01-12	43	1	SG_15	11	4	0.41768	8	F
2024-01-12	43	1	SG_15	11	5	0.22445	8	M
2024-01-12	43	1	SG_15	11	6	0.27676	8	F
2024-01-12	43	1	SG_15	11	7	0.17835	8	M
2024-01-12	43	1	SG_15	11	8	0.42435	8	F
2024-01-12	43	1	SG_15	11	9	0.31112	8	F
2024-01-12	43	1	SG_15	11	10	0.20553	8	M
2024-01-12	43	1	SG_15	12	1	0.2576	8	M
2024-01-12	43	1	SG_15	12	2	0.22828	8	M
2024-01-12	43	1	SG_15	12	3	0.35968	8	F
2024-01-12	43	1	SG_15	12	4	0.29783	8	F
2024-01-12	43	1	SG_15	12	5	0.24733	8	F
2024-01-12	43	1	SG_15	12	6	0.23455	8	M
2024-01-12	43	1	SG_15	12	7	0.37321	8	F
2024-01-12	43	1	SG_15	12	8	0.22512	8	M
2024-01-12	43	1	SG_15	12	9	0.24091	8	M
2024-01-12	43	1	SG_15	12	10	0.28041	8	F
2024-01-12	43	1	SG_15	13	1	0.3322	8	F
2024-01-12	43	1	SG_15	13	2	0.31049	8	F
2024-01-12	43	1	SG_15	13	3	0.24343	8	M
2024-01-12	43	1	SG_15	13	4	0.28853	8	F
2024-01-12	43	1	SG_15	13	5	0.18045	8	M
2024-01-12	43	1	SG_15	13	6	0.22253	8	M
2024-01-12	43	1	SG_15	13	7	0.33634	8	F
2024-01-12	43	1	SG_15	13	8	0.17845	8	M
2024-01-12	43	1	SG_15	13	9	0.21989	8	M
2024-01-12	43	1	SG_15	13	10	0.36085	8	F
2024-01-12	43	1	SG_15	14	1	0.46161	8	F
2024-01-12	43	1	SG_15	14	2	0.19312	8	M
2024-01-12	43	1	SG_15	14	3	0.23617	8	M
2024-01-12	43	1	SG_15	14	4	0.34976	8	F
2024-01-12	43	1	SG_15	14	5	0.24429	8	M
2024-01-12	43	1	SG_15	14	6	0.30056	8	F
2024-01-12	43	1	SG_15	14	7	0.22726	8	M
2024-01-12	43	1	SG_15	14	8	0.27034	8	M
2024-01-12	43	1	SG_15	14	9	0.41492	8	F
2024-01-12	43	1	SG_15	14	10	0.32666	8	F
2024-01-12	43	1	SG_15	15	1	0.37385	8	F
2024-01-12	43	1	SG_15	15	2	0.27661	8	M
2024-01-12	43	1	SG_15	15	3	0.26866	8	M
2024-01-12	43	1	SG_15	15	4	0.26493	8	M
2024-01-12	43	1	SG_15	15	5	0.41199	8	F
2024-01-12	43	1	SG_15	15	6	0.42424	8	F
2024-01-12	43	1	SG_15	15	7	0.21559	8	M
2024-01-12	43	1	SG_15	15	8	0.4187	8	F
2024-01-12	43	1	SG_15	15	9	0.20226	8	M
2024-01-12	43	1	SG_15	15	10	0.27129	8	F
2024-01-25	1	2	Control	1	1	0.00134	1
2024-01-25	1	2	Control	1	2	0.00101	1
2024-01-25	1	2	Control	1	3	0.00079	1
2024-01-25	1	2	Control	1	4	0.00124	1
2024-01-25	1	2	Control	1	5	0.00131	1
2024-01-25	1	2	Control	1	6	0.00129	1
2024-01-25	1	2	Control	1	7	0.00086	1
2024-01-25	1	2	Control	1	8	0.00097	1
2024-01-25	1	2	Control	1	9	0.00123	1
2024-01-25	1	2	Control	1	10	0.00115	1
2024-01-25	1	2	Control	2	1	0.00101	1
2024-01-25	1	2	Control	2	2	0.00122	1
2024-01-25	1	2	Control	2	3	6e-04	1
2024-01-25	1	2	Control	2	4	0.001	1
2024-01-25	1	2	Control	2	5	0.00052	1
2024-01-25	1	2	Control	2	6	0.00113	1
2024-01-25	1	2	Control	2	7	0.00099	1
2024-01-25	1	2	Control	2	8	0.00117	1
2024-01-25	1	2	Control	2	9	0.00096	1
2024-01-25	1	2	Control	2	10	0.00125	1
2024-01-25	1	2	Control	3	1	0.00094	1
2024-01-25	1	2	Control	3	2	0.00094	1
2024-01-25	1	2	Control	3	3	0.00099	1
2024-01-25	1	2	Control	3	4	0.00098	1
2024-01-25	1	2	Control	3	5	0.00095	1
2024-01-25	1	2	Control	3	6	0.00063	1
2024-01-25	1	2	Control	3	7	0.00109	1
2024-01-25	1	2	Control	3	8	0.00086	1
2024-01-25	1	2	Control	3	9	0.00114	1
2024-01-25	1	2	Control	3	10	0.00081	1
2024-01-25	1	2	Control	4	1	0.00119	1
2024-01-25	1	2	Control	4	2	8e-04	1
2024-01-25	1	2	Control	4	3	0.00091	1
2024-01-25	1	2	Control	4	4	0.00085	1
2024-01-25	1	2	Control	4	5	0.00093	1
2024-01-25	1	2	Control	4	6	0.00115	1
2024-01-25	1	2	Control	4	7	0.001	1
2024-01-25	1	2	Control	4	8	0.00064	1
2024-01-25	1	2	Control	4	9	0.00091	1
2024-01-25	1	2	Control	4	10	0.00106	1
2024-01-25	1	2	Control	5	1	0.00092	1
2024-01-25	1	2	Control	5	2	0.00153	1
2024-01-25	1	2	Control	5	3	0.00101	1
2024-01-25	1	2	Control	5	4	0.00106	1
2024-01-25	1	2	Control	5	5	0.00096	1
2024-01-25	1	2	Control	5	6	0.00119	1
2024-01-25	1	2	Control	5	7	0.00073	1
2024-01-25	1	2	Control	5	8	0.00123	1
2024-01-25	1	2	Control	5	9	0.00135	1
2024-01-25	1	2	Control	5	10	0.00083	1
2024-01-26	1	2	SG_75	6	1	0.00087	1
2024-01-26	1	2	SG_75	6	2	0.00086	1
2024-01-26	1	2	SG_75	6	3	0.00113	1
2024-01-26	1	2	SG_75	6	4	0.00071	1
2024-01-26	1	2	SG_75	6	5	0.00092	1
2024-01-26	1	2	SG_75	6	6	0.00071	1
2024-01-26	1	2	SG_75	6	7	0.00084	1
2024-01-26	1	2	SG_75	6	8	0.00093	1
2024-01-26	1	2	SG_75	6	9	0.00047	1
2024-01-26	1	2	SG_75	6	10	0.00062	1
2024-01-26	1	2	SG_75	7	1	0.00149	1
2024-01-26	1	2	SG_75	7	2	0.00084	1
2024-01-26	1	2	SG_75	7	3	0.00056	1
2024-01-26	1	2	SG_75	7	4	0.00105	1
2024-01-26	1	2	SG_75	7	5	8e-04	1
2024-01-26	1	2	SG_75	7	6	0.00069	1
2024-01-26	1	2	SG_75	7	7	0.00073	1
2024-01-26	1	2	SG_75	7	8	0.00079	1
2024-01-26	1	2	SG_75	7	9	0.0011	1
2024-01-26	1	2	SG_75	7	10	0.00119	1
2024-01-25	1	2	SG_75	8	1	0.00122	1
2024-01-25	1	2	SG_75	8	2	0.00061	1
2024-01-25	1	2	SG_75	8	3	0.00083	1
2024-01-25	1	2	SG_75	8	4	7e-04	1
2024-01-25	1	2	SG_75	8	5	0.00083	1
2024-01-25	1	2	SG_75	8	6	0.00098	1
2024-01-25	1	2	SG_75	8	7	7e-04	1
2024-01-25	1	2	SG_75	8	8	0.00084	1
2024-01-25	1	2	SG_75	8	9	0.00066	1
2024-01-25	1	2	SG_75	8	10	0.00122	1
2024-01-25	1	2	SG_75	9	1	0.00097	1
2024-01-25	1	2	SG_75	9	2	0.00113	1
2024-01-25	1	2	SG_75	9	3	0.00109	1
2024-01-25	1	2	SG_75	9	4	0.00075	1
2024-01-25	1	2	SG_75	9	5	0.00078	1
2024-01-25	1	2	SG_75	9	6	0.00097	1
2024-01-25	1	2	SG_75	9	7	0.00095	1
2024-01-25	1	2	SG_75	9	8	0.00107	1
2024-01-25	1	2	SG_75	9	9	0.00067	1
2024-01-25	1	2	SG_75	9	10	0.00134	1
2024-01-25	1	2	SG_75	10	1	0.00074	1
2024-01-25	1	2	SG_75	10	2	0.00101	1
2024-01-25	1	2	SG_75	10	3	0.00104	1
2024-01-25	1	2	SG_75	10	4	0.00108	1
2024-01-25	1	2	SG_75	10	5	0.00071	1
2024-01-25	1	2	SG_75	10	6	7e-04	1
2024-01-25	1	2	SG_75	10	7	0.00087	1
2024-01-25	1	2	SG_75	10	8	0.00087	1
2024-01-25	1	2	SG_75	10	9	0.00105	1
2024-01-25	1	2	SG_75	10	10	0.00083	1
2024-01-25	1	2	SG_30	11	1	5e-04	1
2024-01-25	1	2	SG_30	11	2	0.00122	1
2024-01-25	1	2	SG_30	11	3	0.00095	1
2024-01-25	1	2	SG_30	11	4	0.00104	1
2024-01-25	1	2	SG_30	11	5	0.00086	1
2024-01-25	1	2	SG_30	11	6	0.00101	1
2024-01-25	1	2	SG_30	11	7	0.0016	1
2024-01-25	1	2	SG_30	11	8	0.00113	1
2024-01-25	1	2	SG_30	11	9	0.00088	1
2024-01-25	1	2	SG_30	11	10	0.00096	1
2024-01-25	1	2	SG_30	12	1	0.00125	1
2024-01-25	1	2	SG_30	12	2	6e-04	1
2024-01-25	1	2	SG_30	12	3	0.00097	1
2024-01-25	1	2	SG_30	12	4	0.00132	1
2024-01-25	1	2	SG_30	12	5	0.00091	1
2024-01-25	1	2	SG_30	12	6	0.00103	1
2024-01-25	1	2	SG_30	12	7	0.00125	1
2024-01-25	1	2	SG_30	12	8	0.00115	1
2024-01-25	1	2	SG_30	12	9	0.0011	1
2024-01-25	1	2	SG_30	12	10	0.00096	1
2024-01-25	1	2	SG_30	13	1	8e-04	1
2024-01-25	1	2	SG_30	13	2	0.00098	1
2024-01-25	1	2	SG_30	13	3	0.00124	1
2024-01-25	1	2	SG_30	13	4	0.00125	1
2024-01-25	1	2	SG_30	13	5	0.00102	1
2024-01-25	1	2	SG_30	13	6	0.00068	1
2024-01-25	1	2	SG_30	13	7	0.00156	1
2024-01-25	1	2	SG_30	13	8	0.00115	1
2024-01-25	1	2	SG_30	13	9	0.00132	1
2024-01-25	1	2	SG_30	13	10	0.00131	1
2024-01-25	1	2	SG_30	14	1	0.00126	1
2024-01-25	1	2	SG_30	14	2	0.00052	1
2024-01-25	1	2	SG_30	14	3	0.00091	1
2024-01-25	1	2	SG_30	14	4	0.00053	1
2024-01-25	1	2	SG_30	14	5	0.00094	1
2024-01-25	1	2	SG_30	14	6	0.00092	1
2024-01-25	1	2	SG_30	14	7	7e-04	1
2024-01-25	1	2	SG_30	14	8	0.00082	1
2024-01-25	1	2	SG_30	14	9	0.00061	1
2024-01-25	1	2	SG_30	14	10	0.00088	1
2024-01-25	1	2	SG_30	15	1	0.00086	1
2024-01-25	1	2	SG_30	15	2	0.00092	1
2024-01-25	1	2	SG_30	15	3	0.00109	1
2024-01-25	1	2	SG_30	15	4	0.00082	1
2024-01-25	1	2	SG_30	15	5	0.00111	1
2024-01-25	1	2	SG_30	15	6	0.00088	1
2024-01-25	1	2	SG_30	15	7	0.00084	1
2024-01-25	1	2	SG_30	15	8	0.00082	1
2024-01-25	1	2	SG_30	15	9	0.00107	1
2024-01-25	1	2	SG_30	15	10	0.00076	1
2024-02-01	8	2	Control	1	1	0.00562	3
2024-02-01	8	2	Control	1	2	0.00401	3
2024-02-01	8	2	Control	1	3	0.00597	3
2024-02-01	8	2	Control	1	4	0.00679	3
2024-02-01	8	2	Control	1	5	0.00611	3
2024-02-01	8	2	Control	1	6	0.00675	3
2024-02-01	8	2	Control	1	7	0.00488	3
2024-02-01	8	2	Control	1	8	0.00683	3
2024-02-01	8	2	Control	1	9	0.00581	3
2024-02-01	8	2	Control	1	10	0.00705	3
2024-02-01	8	2	Control	2	1	0.00534	3
2024-02-01	8	2	Control	2	2	0.00566	3
2024-02-01	8	2	Control	2	3	0.0041	3
2024-02-01	8	2	Control	2	4	0.00387	3
2024-02-01	8	2	Control	2	5	0.00328	3
2024-02-01	8	2	Control	2	6	0.00207	3
2024-02-01	8	2	Control	2	7	0.00515	3
2024-02-01	8	2	Control	2	8	0.00268	3
2024-02-01	8	2	Control	2	9	0.0029	3
2024-02-01	8	2	Control	2	10	0.00328	3
2024-02-01	8	2	Control	3	1	0.00476	3
2024-02-01	8	2	Control	3	2	0.0048	3
2024-02-01	8	2	Control	3	3	0.00788	3
2024-02-01	8	2	Control	3	4	0.00287	2
2024-02-01	8	2	Control	3	5	0.00349	3
2024-02-01	8	2	Control	3	6	0.00442	3
2024-02-01	8	2	Control	3	7	0.00471	3
2024-02-01	8	2	Control	3	8	0.00492	3
2024-02-01	8	2	Control	3	9	0.00426	3
2024-02-01	8	2	Control	3	10	0.00564	3
2024-02-01	8	2	Control	4	1	0.00257	3
2024-02-01	8	2	Control	4	2	0.00506	3
2024-02-01	8	2	Control	4	3	0.00485	3
2024-02-01	8	2	Control	4	4	0.00483	3
2024-02-01	8	2	Control	4	5	0.00348	3
2024-02-01	8	2	Control	4	6	0.00509	3
2024-02-01	8	2	Control	4	7	0.00681	3
2024-02-01	8	2	Control	4	8	0.00414	3
2024-02-01	8	2	Control	4	9	0.00657	3
2024-02-01	8	2	Control	4	10	0.00798	3
2024-02-01	8	2	Control	5	1	0.00492	3
2024-02-01	8	2	Control	5	2	0.00588	3
2024-02-01	8	2	Control	5	3	0.00639	3
2024-02-01	8	2	Control	5	4	0.00293	3
2024-02-01	8	2	Control	5	5	0.00327	3
2024-02-01	8	2	Control	5	6	0.00733	3
2024-02-01	8	2	Control	5	7	0.00777	3
2024-02-01	8	2	Control	5	8	0.00784	3
2024-02-01	8	2	Control	5	9	0.00393	3
2024-02-01	8	2	Control	5	10	0.00618	3
2024-02-02	8	2	SG_75	6	1	0.00647	3
2024-02-02	8	2	SG_75	6	2	0.00358	3
2024-02-02	8	2	SG_75	6	3	0.00432	3
2024-02-02	8	2	SG_75	6	4	0.00354	3
2024-02-02	8	2	SG_75	6	5	0.00636	3
2024-02-02	8	2	SG_75	6	6	0.00435	3
2024-02-02	8	2	SG_75	6	7	0.0051	3
2024-02-02	8	2	SG_75	6	8	0.00416	3
2024-02-02	8	2	SG_75	6	9	0.00378	3
2024-02-02	8	2	SG_75	6	10	0.00462	3
2024-02-02	8	2	SG_75	7	1	0.00554	3
2024-02-02	8	2	SG_75	7	2	0.00566	3
2024-02-02	8	2	SG_75	7	3	0.00555	3
2024-02-02	8	2	SG_75	7	4	0.00459	3
2024-02-02	8	2	SG_75	7	5	0.0029	3
2024-02-02	8	2	SG_75	7	6	0.00666	3
2024-02-02	8	2	SG_75	7	7	0.0038	3
2024-02-02	8	2	SG_75	7	8	0.00695	3
2024-02-02	8	2	SG_75	7	9	0.00644	3
2024-02-02	8	2	SG_75	7	10	0.00364	3
2024-02-05	9	2	SG_75	8	1	0.00474	3
2024-02-05	9	2	SG_75	8	2	0.00632	3
2024-02-05	9	2	SG_75	8	3	0.00468	3
2024-02-05	9	2	SG_75	8	4	0.0055	3
2024-02-05	9	2	SG_75	8	5	0.00578	3
2024-02-05	9	2	SG_75	8	6	0.00477	3
2024-02-05	9	2	SG_75	8	7	0.00444	3
2024-02-05	9	2	SG_75	8	8	0.00431	3
2024-02-05	9	2	SG_75	8	9	0.0053	3
2024-02-05	9	2	SG_75	8	10	0.00406	3
2024-02-05	9	2	SG_75	9	1	0.00537	3
2024-02-05	9	2	SG_75	9	2	0.00525	3
2024-02-05	9	2	SG_75	9	3	0.00483	3
2024-02-05	9	2	SG_75	9	4	0.00628	3
2024-02-05	9	2	SG_75	9	5	0.00241	3
2024-02-05	9	2	SG_75	9	6	0.00486	3
2024-02-05	9	2	SG_75	9	7	0.00357	3
2024-02-05	9	2	SG_75	9	8	0.00545	3
2024-02-05	9	2	SG_75	9	9	0.00602	3
2024-02-05	9	2	SG_75	9	10	0.00345	3
2024-02-05	9	2	SG_75	10	1	0.00483	3
2024-02-05	9	2	SG_75	10	2	0.00825	3
2024-02-05	9	2	SG_75	10	3	0.00732	3
2024-02-05	9	2	SG_75	10	4	0.00585	3
2024-02-05	9	2	SG_75	10	5	0.00817	3
2024-02-05	9	2	SG_75	10	6	0.00579	3
2024-02-05	9	2	SG_75	10	7	0.00732	3
2024-02-05	9	2	SG_75	10	8	0.00696	3
2024-02-05	9	2	SG_75	10	9	0.00543	3
2024-02-05	9	2	SG_75	10	10	0.00553	3
2024-02-01	8	2	SG_30	11	1	0.00683	3
2024-02-01	8	2	SG_30	11	2	0.00626	3
2024-02-01	8	2	SG_30	11	3	0.00343	3
2024-02-01	8	2	SG_30	11	4	0.00645	3
2024-02-01	8	2	SG_30	11	5	0.00688	3
2024-02-01	8	2	SG_30	11	6	0.00372	3
2024-02-01	8	2	SG_30	11	7	0.00612	3
2024-02-01	8	2	SG_30	11	8	0.00669	3
2024-02-01	8	2	SG_30	11	9	0.00601	3
2024-02-01	8	2	SG_30	11	10	0.00309	3
2024-02-01	8	2	SG_30	12	1	0.00747	3
2024-02-01	8	2	SG_30	12	2	0.00144	2
2024-02-01	8	2	SG_30	12	3	0.00557	3
2024-02-01	8	2	SG_30	12	4	0.00502	3
2024-02-01	8	2	SG_30	12	5	0.00709	3
2024-02-01	8	2	SG_30	12	6	0.00202	2
2024-02-01	8	2	SG_30	12	7	0.00289	3
2024-02-01	8	2	SG_30	12	8	0.00317	3
2024-02-01	8	2	SG_30	12	9	0.00652	3
2024-02-01	8	2	SG_30	12	10	0.00574	3
2024-02-01	8	2	SG_30	13	1	0.00589	3
2024-02-01	8	2	SG_30	13	2	0.0053	3
2024-02-01	8	2	SG_30	13	3	0.00238	2
2024-02-01	8	2	SG_30	13	4	0.00459	3
2024-02-01	8	2	SG_30	13	5	0.00702	3
2024-02-01	8	2	SG_30	13	6	0.00438	3
2024-02-01	8	2	SG_30	13	7	0.00273	3
2024-02-01	8	2	SG_30	13	8	0.007	3
2024-02-01	8	2	SG_30	13	9	0.00534	3
2024-02-01	8	2	SG_30	13	10	0.00302	3
2024-02-01	8	2	SG_30	14	1	0.00378	3
2024-02-01	8	2	SG_30	14	2	0.00495	3
2024-02-01	8	2	SG_30	14	3	0.00579	3
2024-02-01	8	2	SG_30	14	4	0.00549	3
2024-02-01	8	2	SG_30	14	5	0.00801	3
2024-02-01	8	2	SG_30	14	6	0.00479	3
2024-02-01	8	2	SG_30	14	7	0.00575	3
2024-02-01	8	2	SG_30	14	8	0.00543	3
2024-02-01	8	2	SG_30	14	9	0.00441	3
2024-02-01	8	2	SG_30	14	10	0.00777	3
2024-02-01	8	2	SG_30	15	1	0.00452	3
2024-02-01	8	2	SG_30	15	2	0.00229	3
2024-02-01	8	2	SG_30	15	3	0.00502	3
2024-02-01	8	2	SG_30	15	4	0.0021	3
2024-02-01	8	2	SG_30	15	5	0.00556	3
2024-02-01	8	2	SG_30	15	6	0.00426	3
2024-02-01	8	2	SG_30	15	7	0.00456	3
2024-02-01	8	2	SG_30	15	8	0.00291	3
2024-02-01	8	2	SG_30	15	9	0.00201	3
2024-02-01	8	2	SG_30	15	10	0.00503	3
2024-02-08	15	2	Control	1	1	0.03311	4
2024-02-08	15	2	Control	1	2	0.0218	4
2024-02-08	15	2	Control	1	3	0.02639	4
2024-02-08	15	2	Control	1	4	0.04099	4
2024-02-08	15	2	Control	1	5	0.02023	4
2024-02-08	15	2	Control	1	6	0.03301	4
2024-02-08	15	2	Control	1	7	0.0357	4
2024-02-08	15	2	Control	1	8	0.02572	4
2024-02-08	15	2	Control	1	9	0.02439	4
2024-02-08	15	2	Control	1	10	0.03154	4
2024-02-08	15	2	Control	2	1	0.02872	4
2024-02-08	15	2	Control	2	2	0.02514	4
2024-02-08	15	2	Control	2	3	0.029	4
2024-02-08	15	2	Control	2	4	0.03369	4
2024-02-08	15	2	Control	2	5	0.02293	4
2024-02-08	15	2	Control	2	6	0.03303	4
2024-02-08	15	2	Control	2	7	0.0212	4
2024-02-08	15	2	Control	2	8	0.04121	4
2024-02-08	15	2	Control	2	9	0.02273	4
2024-02-08	15	2	Control	2	10	0.01518	4
2024-02-08	15	2	Control	3	1	0.00954	4
2024-02-08	15	2	Control	3	2	0.0188	4
2024-02-08	15	2	Control	3	3	0.02506	4
2024-02-08	15	2	Control	3	4	0.01885	4
2024-02-08	15	2	Control	3	5	0.01718	4
2024-02-08	15	2	Control	3	6	0.02156	4
2024-02-08	15	2	Control	3	7	0.01503	4
2024-02-08	15	2	Control	3	8	0.02289	4
2024-02-08	15	2	Control	3	9	0.01177	4
2024-02-08	15	2	Control	3	10	0.03353	4
2024-02-08	15	2	Control	4	1	0.01622	4
2024-02-08	15	2	Control	4	2	0.02863	4
2024-02-08	15	2	Control	4	3	0.01936	4
2024-02-08	15	2	Control	4	4	0.01816	4
2024-02-08	15	2	Control	4	5	0.01592	4
2024-02-08	15	2	Control	4	6	0.02591	4
2024-02-08	15	2	Control	4	7	0.03187	4
2024-02-08	15	2	Control	4	8	0.01871	4
2024-02-08	15	2	Control	4	9	0.02267	4
2024-02-08	15	2	Control	4	10	0.01893	4
2024-02-08	15	2	Control	5	1	0.02559	4
2024-02-08	15	2	Control	5	2	0.01395	4
2024-02-08	15	2	Control	5	3	0.01445	4
2024-02-08	15	2	Control	5	4	0.0209	4
2024-02-08	15	2	Control	5	5	0.02621	4
2024-02-08	15	2	Control	5	6	0.027	4
2024-02-08	15	2	Control	5	7	0.01462	4
2024-02-08	15	2	Control	5	8	0.04047	4
2024-02-08	15	2	Control	5	9	0.01365	4
2024-02-08	15	2	Control	5	10	0.01349	4
2024-02-09	15	2	SG_75	6	1	0.0171	4
2024-02-09	15	2	SG_75	6	2	0.02734	4
2024-02-09	15	2	SG_75	6	3	0.02001	4
2024-02-09	15	2	SG_75	6	4	0.02001	4
2024-02-09	15	2	SG_75	6	5	0.01815	4
2024-02-09	15	2	SG_75	6	6	0.02644	4
2024-02-09	15	2	SG_75	6	7	0.01391	4
2024-02-09	15	2	SG_75	6	8	0.02483	4
2024-02-09	15	2	SG_75	6	9	0.02379	4
2024-02-09	15	2	SG_75	6	10	0.02016	4
2024-02-09	15	2	SG_75	7	1	0.02983	4
2024-02-09	15	2	SG_75	7	2	0.02986	4
2024-02-09	15	2	SG_75	7	3	0.03594	4
2024-02-09	15	2	SG_75	7	4	0.01915	4
2024-02-09	15	2	SG_75	7	5	0.0142	4
2024-02-09	15	2	SG_75	7	6	0.02627	4
2024-02-09	15	2	SG_75	7	7	0.02475	4
2024-02-09	15	2	SG_75	7	8	0.02625	4
2024-02-09	15	2	SG_75	7	9	0.0218	4
2024-02-09	15	2	SG_75	7	10	0.03394	4
2024-02-12	16	2	SG_75	8	1	0.02038	4
2024-02-12	16	2	SG_75	8	2	0.02872	4
2024-02-12	16	2	SG_75	8	3	0.02383	4
2024-02-12	16	2	SG_75	8	4	0.02562	4
2024-02-12	16	2	SG_75	8	5	0.0207	4
2024-02-12	16	2	SG_75	8	6	0.01991	4
2024-02-12	16	2	SG_75	8	7	0.01732	4
2024-02-12	16	2	SG_75	8	8	0.02069	4
2024-02-12	16	2	SG_75	8	9	0.01742	4
2024-02-12	16	2	SG_75	8	10	0.02155	4
2024-02-12	16	2	SG_75	9	1	0.01925	4
2024-02-12	16	2	SG_75	9	2	0.02443	4
2024-02-12	16	2	SG_75	9	3	0.02276	4
2024-02-12	16	2	SG_75	9	4	0.01481	4
2024-02-12	16	2	SG_75	9	5	0.03634	4
2024-02-12	16	2	SG_75	9	6	0.01818	4
2024-02-12	16	2	SG_75	9	7	0.01947	4
2024-02-12	16	2	SG_75	9	8	0.01904	4
2024-02-12	16	2	SG_75	9	9	0.01906	4
2024-02-12	16	2	SG_75	9	10	0.02334	4
2024-02-12	16	2	SG_75	10	1	0.03251	4
2024-02-12	16	2	SG_75	10	2	0.01637	4
2024-02-12	16	2	SG_75	10	3	0.02505	4
2024-02-12	16	2	SG_75	10	4	0.01759	4
2024-02-12	16	2	SG_75	10	5	0.02682	4
2024-02-12	16	2	SG_75	10	6	0.01821	4
2024-02-12	16	2	SG_75	10	7	0.02408	4
2024-02-12	16	2	SG_75	10	8	0.01908	4
2024-02-12	16	2	SG_75	10	9	0.02209	4
2024-02-12	16	2	SG_75	10	10	0.02437	4
2024-02-08	15	2	SG_30	11	1	0.05329	4
2024-02-08	15	2	SG_30	11	2	0.02673	4
2024-02-08	15	2	SG_30	11	3	0.04421	4
2024-02-08	15	2	SG_30	11	4	0.03429	4
2024-02-08	15	2	SG_30	11	5	0.05215	4
2024-02-08	15	2	SG_30	11	6	0.03155	4
2024-02-08	15	2	SG_30	11	7	0.02134	4
2024-02-08	15	2	SG_30	11	8	0.04773	4
2024-02-08	15	2	SG_30	11	9	0.02297	4
2024-02-08	15	2	SG_30	11	10	0.02814	4
2024-02-08	15	2	SG_30	12	1	0.0422	4
2024-02-08	15	2	SG_30	12	2	0.02091	4
2024-02-08	15	2	SG_30	12	3	0.02942	4
2024-02-08	15	2	SG_30	12	4	0.01364	4
2024-02-08	15	2	SG_30	12	5	0.01723	4
2024-02-08	15	2	SG_30	12	6	0.03245	4
2024-02-08	15	2	SG_30	12	7	0.01573	4
2024-02-08	15	2	SG_30	12	8	0.02459	4
2024-02-08	15	2	SG_30	12	9	0.04127	4
2024-02-08	15	2	SG_30	12	10	0.02522	4
2024-02-08	15	2	SG_30	13	1	0.01406	4
2024-02-08	15	2	SG_30	13	2	0.01654	4
2024-02-08	15	2	SG_30	13	3	0.01715	4
2024-02-08	15	2	SG_30	13	4	0.02455	4
2024-02-08	15	2	SG_30	13	5	0.01563	4
2024-02-08	15	2	SG_30	13	6	0.02971	4
2024-02-08	15	2	SG_30	13	7	0.01346	4
2024-02-08	15	2	SG_30	13	8	0.0316	4
2024-02-08	15	2	SG_30	13	9	0.03319	4
2024-02-08	15	2	SG_30	13	10	0.01066	4
2024-02-08	15	2	SG_30	14	1	0.02283	4
2024-02-08	15	2	SG_30	14	2	0.03742	4
2024-02-08	15	2	SG_30	14	3	0.02316	4
2024-02-08	15	2	SG_30	14	4	0.02135	4
2024-02-08	15	2	SG_30	14	5	0.02019	4
2024-02-08	15	2	SG_30	14	6	0.01808	4
2024-02-08	15	2	SG_30	14	7	0.02743	4
2024-02-08	15	2	SG_30	14	8	0.026	4
2024-02-08	15	2	SG_30	14	9	0.01673	4
2024-02-08	15	2	SG_30	14	10	0.01941	4
2024-02-08	15	2	SG_30	15	1	0.02351	4
2024-02-08	15	2	SG_30	15	2	0.02492	4
2024-02-08	15	2	SG_30	15	3	0.02033	4
2024-02-08	15	2	SG_30	15	4	0.01873	4
2024-02-08	15	2	SG_30	15	5	0.02356	4
2024-02-08	15	2	SG_30	15	6	0.02443	4
2024-02-08	15	2	SG_30	15	7	0.01508	4
2024-02-08	15	2	SG_30	15	8	0.01689	4
2024-02-08	15	2	SG_30	15	9	0.01942	4
2024-02-08	15	2	SG_30	15	10	0.01934	4
2024-02-15	22	2	Control	1	1	0.07791	5
2024-02-15	22	2	Control	1	2	0.0607	5
2024-02-15	22	2	Control	1	3	0.10033	6
2024-02-15	22	2	Control	1	4	0.06541	5
2024-02-15	22	2	Control	1	5	0.05579	5
2024-02-15	22	2	Control	1	6	0.05169	5
2024-02-15	22	2	Control	1	7	0.083	5
2024-02-15	22	2	Control	1	8	0.07563	5
2024-02-15	22	2	Control	1	9	0.05739	5
2024-02-15	22	2	Control	1	10	0.06676	5
2024-02-15	22	2	Control	2	1	0.0795	5
2024-02-15	22	2	Control	2	2	0.11623	6
2024-02-15	22	2	Control	2	3	0.0994	5
2024-02-15	22	2	Control	2	4	0.04495	6
2024-02-15	22	2	Control	2	5	0.04577	5
2024-02-15	22	2	Control	2	6	0.05327	5
2024-02-15	22	2	Control	2	7	0.06634	5
2024-02-15	22	2	Control	2	8	0.06534	6
2024-02-15	22	2	Control	2	9	0.07477	6
2024-02-15	22	2	Control	2	10	0.04269	5
2024-02-15	22	2	Control	3	1	0.07813	5
2024-02-15	22	2	Control	3	2	0.08908	5
2024-02-15	22	2	Control	3	3	0.07313	6
2024-02-15	22	2	Control	3	4	0.07267	5
2024-02-15	22	2	Control	3	5	0.05119	5
2024-02-15	22	2	Control	3	6	0.06471	5
2024-02-15	22	2	Control	3	7	0.08304	6
2024-02-15	22	2	Control	3	8	0.07268	5
2024-02-15	22	2	Control	3	9	0.09155	6
2024-02-15	22	2	Control	3	10	0.0733	6
2024-02-15	22	2	Control	4	1	0.096	5
2024-02-15	22	2	Control	4	2	0.05492	5
2024-02-15	22	2	Control	4	3	0.08988	7
2024-02-15	22	2	Control	4	4	0.04849	5
2024-02-15	22	2	Control	4	5	0.06523	5
2024-02-15	22	2	Control	4	6	0.05087	5
2024-02-15	22	2	Control	4	7	0.08626	5
2024-02-15	22	2	Control	4	8	0.057	6
2024-02-15	22	2	Control	4	9	0.10712	6
2024-02-15	22	2	Control	4	10	0.07712	5
2024-02-15	22	2	Control	5	1	0.08217	5
2024-02-15	22	2	Control	5	2	0.08433	6
2024-02-15	22	2	Control	5	3	0.06832	5
2024-02-15	22	2	Control	5	4	0.07427	7
2024-02-15	22	2	Control	5	5	0.08361	6
2024-02-15	22	2	Control	5	6	0.066	6
2024-02-15	22	2	Control	5	7	0.0956	6
2024-02-15	22	2	Control	5	8	0.07343	6
2024-02-15	22	2	Control	5	9	0.04629	6
2024-02-15	22	2	Control	5	10	0.08785	6
2024-02-16	22	2	SG_75	6	1	0.04364	5
2024-02-16	22	2	SG_75	6	2	0.04517	5
2024-02-16	22	2	SG_75	6	3	0.0555	6
2024-02-16	22	2	SG_75	6	4	0.06045	5
2024-02-16	22	2	SG_75	6	5	0.08834	6
2024-02-16	22	2	SG_75	6	6	0.04992	5
2024-02-16	22	2	SG_75	6	7	0.04056	5
2024-02-16	22	2	SG_75	6	8	0.0465	5
2024-02-16	22	2	SG_75	6	9	0.09515	6
2024-02-16	22	2	SG_75	6	10	0.06524	5
2024-02-16	22	2	SG_75	7	1	0.0539	5
2024-02-16	22	2	SG_75	7	2	0.08393	6
2024-02-16	22	2	SG_75	7	3	0.07387	6
2024-02-16	22	2	SG_75	7	4	0.08348	5
2024-02-16	22	2	SG_75	7	5	0.04969	6
2024-02-16	22	2	SG_75	7	6	0.06687	5
2024-02-16	22	2	SG_75	7	7	0.07226	6
2024-02-16	22	2	SG_75	7	8	0.07708	6
2024-02-16	22	2	SG_75	7	9	0.09233	6
2024-02-16	22	2	SG_75	7	10	0.0786	6
2024-02-19	23	2	SG_75	8	1	0.07508	6
2024-02-19	23	2	SG_75	8	2	0.0667	6
2024-02-19	23	2	SG_75	8	3	0.06232	6
2024-02-19	23	2	SG_75	8	4	0.05047	6
2024-02-19	23	2	SG_75	8	5	0.05356	5
2024-02-19	23	2	SG_75	8	6	0.07675	6
2024-02-19	23	2	SG_75	8	7	0.06948	6
2024-02-19	23	2	SG_75	8	8	0.06175	5
2024-02-19	23	2	SG_75	8	9	0.08605	6
2024-02-19	23	2	SG_75	8	10	0.07639	6
2024-02-19	23	2	SG_75	9	1	0.08878	5
2024-02-19	23	2	SG_75	9	2	0.06872	5
2024-02-19	23	2	SG_75	9	3	0.05206	6
2024-02-19	23	2	SG_75	9	4	0.06203	5
2024-02-19	23	2	SG_75	9	5	0.04735	6
2024-02-19	23	2	SG_75	9	6	0.09081	6
2024-02-19	23	2	SG_75	9	7	0.07787	5
2024-02-19	23	2	SG_75	9	8	0.03386	5
2024-02-19	23	2	SG_75	9	9	0.05599	6
2024-02-19	23	2	SG_75	9	10	0.05904	5
2024-02-19	23	2	SG_75	10	1	0.04992	6
2024-02-19	23	2	SG_75	10	2	0.1159	6
2024-02-19	23	2	SG_75	10	3	0.05218	5
2024-02-19	23	2	SG_75	10	4	0.06639	6
2024-02-19	23	2	SG_75	10	5	0.08175	5
2024-02-19	23	2	SG_75	10	6	0.09666	6
2024-02-19	23	2	SG_75	10	7	0.05486	5
2024-02-19	23	2	SG_75	10	8	0.07307	6
2024-02-19	23	2	SG_75	10	9	0.08939	6
2024-02-19	23	2	SG_75	10	10	0.07034	6
2024-02-15	22	2	SG_30	11	1	0.09136	6
2024-02-15	22	2	SG_30	11	2	0.09011	6
2024-02-15	22	2	SG_30	11	3	0.097	5
2024-02-15	22	2	SG_30	11	4	0.12173	5
2024-02-15	22	2	SG_30	11	5	0.08066	5
2024-02-15	22	2	SG_30	11	6	0.09434	5
2024-02-15	22	2	SG_30	11	7	0.10872	7
2024-02-15	22	2	SG_30	11	8	0.07923	6
2024-02-15	22	2	SG_30	11	9	0.14311	7
2024-02-15	22	2	SG_30	11	10	0.12161	5
2024-02-15	22	2	SG_30	12	1	0.07781	6
2024-02-15	22	2	SG_30	12	2	0.1049	6
2024-02-15	22	2	SG_30	12	3	0.09793	7
2024-02-15	22	2	SG_30	12	4	0.05788	6
2024-02-15	22	2	SG_30	12	5	0.10101	5
2024-02-15	22	2	SG_30	12	6	0.08231	6
2024-02-15	22	2	SG_30	12	7	0.0549	5
2024-02-15	22	2	SG_30	12	8	0.08074	6
2024-02-15	22	2	SG_30	12	9	0.09539	5
2024-02-15	22	2	SG_30	12	10	0.09285	5
2024-02-15	22	2	SG_30	13	1	0.07049	6
2024-02-15	22	2	SG_30	13	2	0.08407	6
2024-02-15	22	2	SG_30	13	3	0.07308	5
2024-02-15	22	2	SG_30	13	4	0.07237	6
2024-02-15	22	2	SG_30	13	5	0.08415	5
2024-02-15	22	2	SG_30	13	6	0.09616	5
2024-02-15	22	2	SG_30	13	7	0.06375	5
2024-02-15	22	2	SG_30	13	8	0.106	6
2024-02-15	22	2	SG_30	13	9	0.07963	5
2024-02-15	22	2	SG_30	13	10	0.06123	6
2024-02-15	22	2	SG_30	14	1	0.09664	6
2024-02-15	22	2	SG_30	14	2	0.08874	5
2024-02-15	22	2	SG_30	14	3	0.09532	5
2024-02-15	22	2	SG_30	14	4	0.0835	6
2024-02-15	22	2	SG_30	14	5	0.10534	6
2024-02-15	22	2	SG_30	14	6	0.08605	6
2024-02-15	22	2	SG_30	14	7	0.08614	5
2024-02-15	22	2	SG_30	14	8	0.0649	5
2024-02-15	22	2	SG_30	14	9	0.07059	5
2024-02-15	22	2	SG_30	14	10	0.10766	6
2024-02-15	22	2	SG_30	15	1	0.0635	5
2024-02-15	22	2	SG_30	15	2	0.06231	6
2024-02-15	22	2	SG_30	15	3	0.06206	5
2024-02-15	22	2	SG_30	15	4	0.08791	6
2024-02-15	22	2	SG_30	15	5	0.09601	6
2024-02-15	22	2	SG_30	15	6	0.06875	5
2024-02-15	22	2	SG_30	15	7	0.05826	6
2024-02-15	22	2	SG_30	15	8	0.09011	6
2024-02-15	22	2	SG_30	15	9	0.0865	6
2024-02-15	22	2	SG_30	15	10	0.07129	5
2024-02-22	29	2	Control	1	1	0.12993	7
2024-02-22	29	2	Control	1	2	0.26677	7
2024-02-22	29	2	Control	1	3	0.14835	7
2024-02-22	29	2	Control	1	4	0.13959	7
2024-02-22	29	2	Control	1	5	0.20232	7
2024-02-22	29	2	Control	1	6	0.15691	7
2024-02-22	29	2	Control	1	7	0.16432	7
2024-02-22	29	2	Control	1	8	0.11549	7
2024-02-22	29	2	Control	1	9	0.22598	7
2024-02-22	29	2	Control	1	10	0.15704	7
2024-02-22	29	2	Control	2	1	0.1845	7
2024-02-22	29	2	Control	2	2	0.21979	8
2024-02-22	29	2	Control	2	3	0.25772	7
2024-02-22	29	2	Control	2	4	0.15784	7
2024-02-22	29	2	Control	2	5	0.10435	7
2024-02-22	29	2	Control	2	6	0.23138	7
2024-02-22	29	2	Control	2	7	0.17326	7
2024-02-22	29	2	Control	2	8	0.21893	7
2024-02-22	29	2	Control	2	9	0.24569	7
2024-02-22	29	2	Control	2	10	0.18722	7
2024-02-22	29	2	Control	3	1	0.106	6
2024-02-22	29	2	Control	3	2	0.1032	6
2024-02-22	29	2	Control	3	3	0.18037	7
2024-02-22	29	2	Control	3	4	0.14325	7
2024-02-22	29	2	Control	3	5	0.19571	7
2024-02-22	29	2	Control	3	6	0.13011	7
2024-02-22	29	2	Control	3	7	0.19397	7
2024-02-22	29	2	Control	3	8	0.17797	7
2024-02-22	29	2	Control	3	9	0.16806	7
2024-02-22	29	2	Control	3	10	0.16641	7
2024-02-22	29	2	Control	4	1	0.23128	7
2024-02-22	29	2	Control	4	2	0.21624	7
2024-02-22	29	2	Control	4	3	0.2105	7
2024-02-22	29	2	Control	4	4	0.11944	7
2024-02-22	29	2	Control	4	5	0.19945	7
2024-02-22	29	2	Control	4	6	0.10994	7
2024-02-22	29	2	Control	4	7	0.25654	7
2024-02-22	29	2	Control	4	8	0.15472	7
2024-02-22	29	2	Control	4	9	0.16795	7
2024-02-22	29	2	Control	4	10	0.15911	7
2024-02-22	29	2	Control	5	1	0.18986	7
2024-02-22	29	2	Control	5	2	0.16608	7
2024-02-22	29	2	Control	5	3	0.19656	8
2024-02-22	29	2	Control	5	4	0.20251	7
2024-02-22	29	2	Control	5	5	0.1793	7
2024-02-22	29	2	Control	5	6	0.20027	7
2024-02-22	29	2	Control	5	7	0.20872	7
2024-02-22	29	2	Control	5	8	0.19412	7
2024-02-22	29	2	Control	5	9	0.24583	7
2024-02-22	29	2	Control	5	10	0.16663	7
2024-02-23	29	2	SG_75	6	1	0.13356	7
2024-02-23	29	2	SG_75	6	2	0.12516	7
2024-02-23	29	2	SG_75	6	3	0.13154	7
2024-02-23	29	2	SG_75	6	4	0.16627	7
2024-02-23	29	2	SG_75	6	5	0.07674	6
2024-02-23	29	2	SG_75	6	6	0.14643	7
2024-02-23	29	2	SG_75	6	7	0.09354	7
2024-02-23	29	2	SG_75	6	8	0.10403	7
2024-02-23	29	2	SG_75	6	9	0.08701	7
2024-02-23	29	2	SG_75	6	10	0.09128	7
2024-02-23	29	2	SG_75	7	1	0.10863	7
2024-02-23	29	2	SG_75	7	2	0.16038	7
2024-02-23	29	2	SG_75	7	3	0.10265	7
2024-02-23	29	2	SG_75	7	4	0.15601	7
2024-02-23	29	2	SG_75	7	5	0.1519	7
2024-02-23	29	2	SG_75	7	6	0.14028	7
2024-02-23	29	2	SG_75	7	7	0.15285	7
2024-02-23	29	2	SG_75	7	8	0.18902	7
2024-02-23	29	2	SG_75	7	9	0.13644	7
2024-02-23	29	2	SG_75	7	10	0.14947	7
2024-02-26	29	2	SG_75	8	1	0.14898	7
2024-02-26	29	2	SG_75	8	2	0.09358	7
2024-02-26	29	2	SG_75	8	3	0.12114	7
2024-02-26	29	2	SG_75	8	4	0.14854	7
2024-02-26	29	2	SG_75	8	5	0.14968	7
2024-02-26	29	2	SG_75	8	6	0.17152	7
2024-02-26	29	2	SG_75	8	7	0.14873	7
2024-02-26	29	2	SG_75	8	8	0.12524	7
2024-02-26	29	2	SG_75	8	9	0.12007	7
2024-02-26	29	2	SG_75	8	10	0.10022	7
2024-02-26	29	2	SG_75	9	1	0.13499	7
2024-02-26	29	2	SG_75	9	2	0.17686	7
2024-02-26	29	2	SG_75	9	3	0.13086	8
2024-02-26	29	2	SG_75	9	4	0.18793	8
2024-02-26	29	2	SG_75	9	5	0.12306	7
2024-02-26	29	2	SG_75	9	6	0.22087	7
2024-02-26	29	2	SG_75	9	7	0.11189	7
2024-02-26	29	2	SG_75	9	8	0.14636	7
2024-02-26	29	2	SG_75	9	9	0.09821	7
2024-02-26	29	2	SG_75	9	10	0.19446	7
2024-02-26	29	2	SG_75	10	1	0.22698	7
2024-02-26	29	2	SG_75	10	2	0.14223	7
2024-02-26	29	2	SG_75	10	3	0.15479	7
2024-02-26	29	2	SG_75	10	4	0.11878	7
2024-02-26	29	2	SG_75	10	5	0.10484	7
2024-02-26	29	2	SG_75	10	6	0.15742	7
2024-02-26	29	2	SG_75	10	7	0.09479	7
2024-02-26	29	2	SG_75	10	8	0.11605	7
2024-02-26	29	2	SG_75	10	9	0.10357	7
2024-02-26	29	2	SG_75	10	10	0.19435	7
2024-02-22	29	2	SG_30	11	1	0.19767	7
2024-02-22	29	2	SG_30	11	2	0.20046	7
2024-02-22	29	2	SG_30	11	3	0.24168	7
2024-02-22	29	2	SG_30	11	4	0.25658	7
2024-02-22	29	2	SG_30	11	5	0.20884	7
2024-02-22	29	2	SG_30	11	6	0.18319	7
2024-02-22	29	2	SG_30	11	7	0.17895	7
2024-02-22	29	2	SG_30	11	8	0.22024	7
2024-02-22	29	2	SG_30	11	9	0.19032	7
2024-02-22	29	2	SG_30	11	10	0.14678	7
2024-02-22	29	2	SG_30	12	1	0.23067	7
2024-02-22	29	2	SG_30	12	2	0.2697	7
2024-02-22	29	2	SG_30	12	3	0.18005	7
2024-02-22	29	2	SG_30	12	4	0.26336	7
2024-02-22	29	2	SG_30	12	5	0.22108	7
2024-02-22	29	2	SG_30	12	6	0.21344	7
2024-02-22	29	2	SG_30	12	7	0.21315	7
2024-02-22	29	2	SG_30	12	8	0.16544	7
2024-02-22	29	2	SG_30	12	9	0.21343	7
2024-02-22	29	2	SG_30	12	10	0.16978	7
2024-02-22	29	2	SG_30	13	1	0.14276	7
2024-02-22	29	2	SG_30	13	2	0.22651	7
2024-02-22	29	2	SG_30	13	3	0.16176	7
2024-02-22	29	2	SG_30	13	4	0.20039	7
2024-02-22	29	2	SG_30	13	5	0.12678	7
2024-02-22	29	2	SG_30	13	6	0.23118	8
2024-02-22	29	2	SG_30	13	7	0.18533	7
2024-02-22	29	2	SG_30	13	8	0.13069	7
2024-02-22	29	2	SG_30	13	9	0.23741	7
2024-02-22	29	2	SG_30	13	10	0.14097	7
2024-02-22	29	2	SG_30	14	1	0.21565	8
2024-02-22	29	2	SG_30	14	2	0.17569	7
2024-02-22	29	2	SG_30	14	3	0.17259	8
2024-02-22	29	2	SG_30	14	4	0.1762	7
2024-02-22	29	2	SG_30	14	5	0.17496	7
2024-02-22	29	2	SG_30	14	6	0.14676	8
2024-02-22	29	2	SG_30	14	7	0.22499	7
2024-02-22	29	2	SG_30	14	8	0.18865	7
2024-02-22	29	2	SG_30	14	9	0.16299	7
2024-02-22	29	2	SG_30	14	10	0.18751	7
2024-02-22	29	2	SG_30	15	1	0.21636	7
2024-02-22	29	2	SG_30	15	2	0.21523	7
2024-02-22	29	2	SG_30	15	3	0.16754	7
2024-02-22	29	2	SG_30	15	4	0.20044	7
2024-02-22	29	2	SG_30	15	5	0.18928	7
2024-02-22	29	2	SG_30	15	6	0.20147	7
2024-02-22	29	2	SG_30	15	7	0.17262	7
2024-02-22	29	2	SG_30	15	8	0.1877	7
2024-02-22	29	2	SG_30	15	9	0.19403	7
2024-02-22	29	2	SG_30	15	10	0.13723	7
2024-02-29	36	2	Control	1	1	0.35524	8	F
2024-02-29	36	2	Control	1	2	0.20763	8	M
2024-02-29	36	2	Control	1	3	0.33285	8	F
2024-02-29	36	2	Control	1	4	0.18072	8	M
2024-02-29	36	2	Control	1	5	0.2556	7
2024-02-29	36	2	Control	1	6	0.1539	7
2024-02-29	36	2	Control	1	7	0.33057	8	F
2024-02-29	36	2	Control	1	8	0.17306	8	M
2024-02-29	36	2	Control	1	9	0.32495	8	F
2024-02-29	36	2	Control	1	10	0.1777	8	M
2024-02-29	36	2	Control	2	1	0.131	8	F
2024-02-29	36	2	Control	2	2	0.2008	8	M
2024-02-29	36	2	Control	2	3	0.31533	8	F
2024-02-29	36	2	Control	2	4	0.19688	8	M
2024-02-29	36	2	Control	2	5	0.31637	8	F
2024-02-29	36	2	Control	2	6	0.18236	8	M
2024-02-29	36	2	Control	2	7	0.20614	7
2024-02-29	36	2	Control	2	8	0.3436	8	F
2024-02-29	36	2	Control	2	9	0.1933	8	M
2024-02-29	36	2	Control	2	10	0.37794	8	F
2024-02-29	36	2	Control	3	1	0.2563	7
2024-02-29	36	2	Control	3	2	0.34539	8	F
2024-02-29	36	2	Control	3	3	0.19492	8	M
2024-02-29	36	2	Control	3	4	0.20941	7
2024-02-29	36	2	Control	3	5	0.35684	8	F
2024-02-29	36	2	Control	3	6	0.19965	8	M
2024-02-29	36	2	Control	3	7	0.3069	8	F
2024-02-29	36	2	Control	3	8	0.2405	8	F
2024-02-29	36	2	Control	3	9	0.19557	7
2024-02-29	36	2	Control	3	10	0.18556	7
2024-02-29	36	2	Control	4	1	0.37233	8	F
2024-02-29	36	2	Control	4	2	0.20262	8	M
2024-02-29	36	2	Control	4	3	0.16696	8	M
2024-02-29	36	2	Control	4	4	0.27849	8	F
2024-02-29	36	2	Control	4	5	0.18151	7
2024-02-29	36	2	Control	4	6	0.25391	8	F
2024-02-29	36	2	Control	4	7	0.25739	8	F
2024-02-29	36	2	Control	4	8	0.25147	7
2024-02-29	36	2	Control	4	9	0.20928	8	M
2024-02-29	36	2	Control	4	10	0.24861	8	F
2024-02-29	36	2	Control	5	1	0.16743	8	M
2024-02-29	36	2	Control	5	2	0.27942	8	F
2024-02-29	36	2	Control	5	3	0.10795	7
2024-02-29	36	2	Control	5	4	0.21218	8	M
2024-02-29	36	2	Control	5	5	0.34825	8	F
2024-02-29	36	2	Control	5	6	0.20059	8	M
2024-02-29	36	2	Control	5	7	0.30319	8	F
2024-02-29	36	2	Control	5	8	0.17507	7
2024-02-29	36	2	Control	5	9	0.27927	8	F
2024-02-29	36	2	Control	5	10	0.17361	8	M
2024-03-01	36	2	SG_75	6	1	0.15152	8	M
2024-03-01	36	2	SG_75	6	2	0.24611	8	F
2024-03-01	36	2	SG_75	6	3	0.15719	7
2024-03-01	36	2	SG_75	6	4	0.19363	8	F
2024-03-01	36	2	SG_75	6	5	0.18796	8	F
2024-03-01	36	2	SG_75	6	6	0.11757	7
2024-03-01	36	2	SG_75	6	7	0.25407	8	F
2024-03-01	36	2	SG_75	6	8	0.15458	8	M
2024-03-01	36	2	SG_75	6	9	0.19526	7
2024-03-01	36	2	SG_75	6	10	0.17262	8	F
2024-03-01	36	2	SG_75	7	1	0.24836	8	F
2024-03-01	36	2	SG_75	7	2	0.17972	8	M
2024-03-01	36	2	SG_75	7	3	0.19172	8	M
2024-03-01	36	2	SG_75	7	4	0.23978	8	F
2024-03-01	36	2	SG_75	7	5	0.26661	8	F
2024-03-01	36	2	SG_75	7	6	0.18567	8	M
2024-03-01	36	2	SG_75	7	7	0.17842	8	F
2024-03-01	36	2	SG_75	7	8	0.18499	7
2024-03-01	36	2	SG_75	7	9	0.16072	8	M
2024-03-01	36	2	SG_75	7	10	0.18506	8	F
2024-03-04	37	2	SG_75	8	1	0.22879	8	F
2024-03-04	37	2	SG_75	8	2	0.16577	8	M
2024-03-04	37	2	SG_75	8	3	0.34665	8	F
2024-03-04	37	2	SG_75	8	4	0.23172	8	F
2024-03-04	37	2	SG_75	8	5	0.18726	8	M
2024-03-04	37	2	SG_75	8	6	0.25173	8	F
2024-03-04	37	2	SG_75	8	7	0.17515	8	M
2024-03-04	37	2	SG_75	8	8	0.12365	7
2024-03-04	37	2	SG_75	8	9	0.27852	8	F
2024-03-04	37	2	SG_75	8	10	0.2239	8	M
2024-03-04	37	2	SG_75	9	1	0.1991	7
2024-03-04	37	2	SG_75	9	2	0.15748	8	M
2024-03-04	37	2	SG_75	9	3	0.17678	7
2024-03-04	37	2	SG_75	9	4	0.21004	8	F
2024-03-04	37	2	SG_75	9	5	0.18715	8	M
2024-03-04	37	2	SG_75	9	6	0.22678	8	F
2024-03-04	37	2	SG_75	9	7	0.1584	7
2024-03-04	37	2	SG_75	9	8	0.31028	8	F
2024-03-04	37	2	SG_75	9	9	0.21632	7
2024-03-04	37	2	SG_75	9	10	0.24627	8	M
2024-03-04	37	2	SG_75	10	1	0.24775	8	F
2024-03-04	37	2	SG_75	10	2	0.17557	8	M
2024-03-04	37	2	SG_75	10	3	0.14636	8	M
2024-03-04	37	2	SG_75	10	4	0.17659	8	M
2024-03-04	37	2	SG_75	10	5	0.24339	8	F
2024-03-04	37	2	SG_75	10	6	0.19924	8	F
2024-03-04	37	2	SG_75	10	7	0.22645	7
2024-03-04	37	2	SG_75	10	8	0.18472	8	F
2024-03-04	37	2	SG_75	10	9	0.19551	7
2024-03-04	37	2	SG_75	10	10	0.18183	8	F
2024-02-29	36	2	SG_30	11	1	0.33058	8	F
2024-02-29	36	2	SG_30	11	2	0.35062	8	F
2024-02-29	36	2	SG_30	11	3	0.20201	8	M
2024-02-29	36	2	SG_30	11	4	0.3443	8	F
2024-02-29	36	2	SG_30	11	5	0.21359	7
2024-02-29	36	2	SG_30	11	6	0.41228	8	F
2024-02-29	36	2	SG_30	11	7	0.24444	8	M
2024-02-29	36	2	SG_30	11	8	0.24012	8	M
2024-02-29	36	2	SG_30	11	9	0.156	8	M
2024-02-29	36	2	SG_30	11	10	0.2695	7
2024-02-29	36	2	SG_30	12	1	0.31335	8	F
2024-02-29	36	2	SG_30	12	2	0.34118	8	F
2024-02-29	36	2	SG_30	12	3	0.24562	8	M
2024-02-29	36	2	SG_30	12	4	0.20067	8	M
2024-02-29	36	2	SG_30	12	5	0.21577	8	M
2024-02-29	36	2	SG_30	12	6	0.35887	8	F
2024-02-29	36	2	SG_30	12	7	0.2424	8	M
2024-02-29	36	2	SG_30	12	8	0.24049	8	M
2024-02-29	36	2	SG_30	12	9	0.23138	7
2024-02-29	36	2	SG_30	12	10	0.27951	8	M
2024-02-29	36	2	SG_30	13	1	0.39203	8	F
2024-02-29	36	2	SG_30	13	2	0.17299	8	M
2024-02-29	36	2	SG_30	13	3	0.17583	8	M
2024-02-29	36	2	SG_30	13	4	0.22171	8	M
2024-02-29	36	2	SG_30	13	5	0.37779	8	F
2024-02-29	36	2	SG_30	13	6	0.17684	7
2024-02-29	36	2	SG_30	13	7	0.24493	8	F
2024-02-29	36	2	SG_30	13	8	0.173	8	M
2024-02-29	36	2	SG_30	13	9	0.3793	8	F
2024-02-29	36	2	SG_30	13	10	0.2292	8	M
2024-02-29	36	2	SG_30	14	1	0.31639	8	F
2024-02-29	36	2	SG_30	14	2	0.20009	8	M
2024-02-29	36	2	SG_30	14	3	0.33647	8	F
2024-02-29	36	2	SG_30	14	4	0.20164	8	M
2024-02-29	36	2	SG_30	14	5	0.3684	8	F
2024-02-29	36	2	SG_30	14	6	0.33627	8	F
2024-02-29	36	2	SG_30	14	7	0.22536	8	M
2024-02-29	36	2	SG_30	14	8	0.25871	8	F
2024-02-29	36	2	SG_30	14	9	0.21594	8	M
2024-02-29	36	2	SG_30	14	10	0.22711	8	M
2024-02-29	36	2	SG_30	15	1	0.17832	8	M
2024-02-29	36	2	SG_30	15	2	0.30315	8	F
2024-02-29	36	2	SG_30	15	3	0.20346	8	M
2024-02-29	36	2	SG_30	15	4	0.35914	8	F
2024-02-29	36	2	SG_30	15	5	0.24317	8	M
2024-02-29	36	2	SG_30	15	6	0.28078	8	F
2024-02-29	36	2	SG_30	15	7	0.33307	8	F
2024-02-29	36	2	SG_30	15	8	0.37218	8	F
2024-02-29	36	2	SG_30	15	9	0.21106	8	M
2024-02-29	36	2	SG_30	15	10	0.20845	8	M
2024-03-04	40	2	Control	1	1	0.37118	8	F
2024-03-04	40	2	Control	1	2	0.32916	8	F
2024-03-04	40	2	Control	1	3	0.17036	8	M
2024-03-04	40	2	Control	1	4	0.19142	8	M
2024-03-04	40	2	Control	1	5	0.37429	8	F
2024-03-04	40	2	Control	1	6	0.18372	8	M
2024-03-04	40	2	Control	1	7	0.3242	8	F
2024-03-04	40	2	Control	1	8	0.1781	8	M
2024-03-04	40	2	Control	1	9	0.41877	8	F
2024-03-04	40	2	Control	1	10	0.19256	8	M
2024-03-04	40	2	Control	2	1	0.21798	8	M
2024-03-04	40	2	Control	2	2	0.29904	8	F
2024-03-04	40	2	Control	2	3	0.22804	8	M
2024-03-04	40	2	Control	2	4	0.3517	8	F
2024-03-04	40	2	Control	2	5	0.15042	8	M
2024-03-04	40	2	Control	2	6	0.4227	8	F
2024-03-04	40	2	Control	2	7	0.20122	8	M
2024-03-04	40	2	Control	2	8	0.38215	8	F
2024-03-04	40	2	Control	2	9	0.1881	8	M
2024-03-04	40	2	Control	2	10	0.29473	8	F
2024-03-04	40	2	Control	3	1	0.34966	8	F
2024-03-04	40	2	Control	3	2	0.18056	8	M
2024-03-04	40	2	Control	3	3	0.37408	8	F
2024-03-04	40	2	Control	3	4	0.29761	8	M
2024-03-04	40	2	Control	3	5	0.34437	8	F
2024-03-04	40	2	Control	3	6	0.1788	8	M
2024-03-04	40	2	Control	3	7	0.39949	8	F
2024-03-04	40	2	Control	3	8	0.23663	8	M
2024-03-04	40	2	Control	3	9	0.28507	8	F
2024-03-04	40	2	Control	3	10	0.20181	8	M
2024-03-04	40	2	Control	4	1	0.34734	8	F
2024-03-04	40	2	Control	4	2	0.19312	8	M
2024-03-04	40	2	Control	4	3	0.22218	8	M
2024-03-04	40	2	Control	4	4	0.39097	8	F
2024-03-04	40	2	Control	4	5	0.28291	8	F
2024-03-04	40	2	Control	4	6	0.23994	8	M
2024-03-04	40	2	Control	4	7	0.35565	8	F
2024-03-04	40	2	Control	4	8	0.19111	8	M
2024-03-04	40	2	Control	4	9	0.2085	8	M
2024-03-04	40	2	Control	4	10	0.30829	8	F
2024-03-04	40	2	Control	5	1	0.23855	8	F
2024-03-04	40	2	Control	5	2	0.20848	8	M
2024-03-04	40	2	Control	5	3	0.35868	8	F
2024-03-04	40	2	Control	5	4	0.14712	8	M
2024-03-04	40	2	Control	5	5	0.29985	8	F
2024-03-04	40	2	Control	5	6	0.24258	8	M
2024-03-04	40	2	Control	5	7	0.29155	8	F
2024-03-04	40	2	Control	5	8	0.1453	8	M
2024-03-04	40	2	Control	5	9	0.2498	8	F
[truncated: 3,401 more rows]
